# Supplementary material for: Two leucine-rich repeat receptor-like kinases initiate herbivory defense responses in tea plants
Source: Hortic Res. 2024 Oct 2;12(1):uhae281. doi: 10.1093/hr/uhae281 (PMC11756293; doi:10.1093/hr/uhae281)
Supplement: Web_Material_uhae281 [file web_material_uhae281.zip]

Archive with 2 entries (2 files):
- CsLRR_Supplementary information.docx
- CsLRR_Supplementary tables.xlsx
