# Supplementary material for: Two leucine-rich repeat receptor-like kinases initiate herbivory defense responses in tea plants
Source: Hortic Res. 2024 Oct 2;12(1):uhae281. doi: 10.1093/hr/uhae281 (PMC11756293; doi:10.1093/hr/uhae281)
Supplement: Web_Material_uhae281 [file web_material_uhae281.zip › CsLRR_Supplementary tables.xlsx]

## Sheet: TableS1 
Table S1. The physiological and biochemical properties of CsLRR-RLKs in Camellia sinensis.
Gene name	Gene ID		Chromosome	Start site	End site	Strand	Length of Amino Acid	Molecular Weight (Da)	Theoretical isoelectric point (pI)
CsLRR-RLK1	Cha01g001070	GWHPACFB000109	Chr1	7452345	7453873	+	462	51633.7	8.32
CsLRR-RLK2	Cha01g005120	GWHPACFB000512	Chr1	32029114	32095579	+	1313	144001	5.67
CsLRR-RLK3	Cha01g005160	GWHPACFB000517	Chr1	32875474	32877507	-	678	74112.9	6.24
CsLRR-RLK4	Cha01g005220	GWHPACFB000521	Chr1	33820217	33824885	-	559	60975.8	6.81
CsLRR-RLK5	Cha01g005210	GWHPACFB000522	Chr1	33951121	33953669	-	804	86837.4	5.72
CsLRR-RLK6	Cha01g005630	GWHPACFB000563	Chr1	38087602	38094704	-	637	70271.3	5.89
CsLRR-RLK7	Cha01g005700	GWHPACFB000570	Chr1	38346689	38348989	+	691	77422.7	8.75
CsLRR-RLK8	Cha01g006220	GWHPACFB000622	Chr1	43636711	43640139	-	968	104110	6.25
CsLRR-RLK9	Cha01g006420	GWHPACFB000642	Chr1	45084560	45092498	-	665	73017	8.83
CsLRR-RLK10	Cha01g007160	GWHPACFB000716	Chr1	54706399	54710486	+	914	99606	5.87
CsLRR-RLK11	Cha01g007660	GWHPACFB000766	Chr1	62551491	62555186	+	655	71868.9	8.19
CsLRR-RLK12	Cha01g007780	GWHPACFB000780	Chr1	64382679	64386011	+	886	97737.1	6.85
CsLRR-RLK13	Cha01g007820	GWHPACFB000783	Chr1	64594210	64600273	-	956	105409	5.78
CsLRR-RLK14	Cha01g009290	GWHPACFB000929	Chr1	96060748	96063376	+	629	68641.7	6.93
CsLRR-RLK15	Cha01g010080	GWHPACFB001008	Chr1	106839919	106843422	-	1139	126345	5.63
CsLRR-RLK16	Cha01g011620	GWHPACFB001162	Chr1	118990574	118994273	+	1204	130208	6.1
CsLRR-RLK17	Cha01g012060	GWHPACFB001199	Chr1	125723733	125725644	+	599	65014.2	7.64
CsLRR-RLK18	Cha01g012200	GWHPACFB001220	Chr1	127175049	127178499	+	642	69509.4	6.26
CsLRR-RLK19	Cha01g013220	GWHPACFB001321	Chr1	138792383	138807495	+	603	67395.2	6.17
CsLRR-RLK20	Cha01g013930	GWHPACFB001393	Chr1	144322626	144345414	-	1411	156608	8.84
CsLRR-RLK21	Cha01g013950	GWHPACFB001395	Chr1	144548065	144556341	+	624	68931.9	5.56
CsLRR-RLK22	Cha01g014420	GWHPACFB001442	Chr1	148006397	148038563	-	703	78762.8	5.15
CsLRR-RLK23	Cha01g016890	GWHPACFB001689	Chr1	164224216	164233359	-	1160	125190	6.78
CsLRR-RLK24	Cha01g018250	GWHPACFB001825	Chr1	172505036	172512176	+	1013	109820	6.12
CsLRR-RLK25	Cha01g018270	GWHPACFB001827	Chr1	172673056	172685367	+	1011	110688	5.27
CsLRR-RLK26	Cha01g019150	GWHPACFB001923	Chr1	180241643	180246643	-	778	84496.6	6.14
CsLRR-RLK27	Cha01g019400	GWHPACFB001936	Chr1	180920697	180927858	+	628	69101.5	8.89
CsLRR-RLK28	Cha01g021960	GWHPACFB002196	Chr1	196344636	196347939	+	622	68813	7.62
CsLRR-RLK29	Cha01g022380	GWHPACFB002238	Chr1	198697767	198701568	-	1116	119973	6.16
CsLRR-RLK30	Cha01g023190	GWHPACFB002323	Chr1	202061325	202064112	-	856	93699.1	6.88
CsLRR-RLK31	Cha01g023260	GWHPACFB002326	Chr1	202329022	202331150	-	636	70586.2	5.98
CsLRR-RLK32	Cha01g023680	GWHPACFB002370	Chr1	204964908	204994289	-	595	66313.4	8.25
CsLRR-RLK33	Cha01g024010	GWHPACFB002396	Chr1	205891379	205893797	+	605	66563.2	6.01
CsLRR-RLK34	Cha01g025170	GWHPACFB002517	Chr1	210642688	210651143	+	772	85403.9	6.22
CsLRR-RLK35	Cha02g002930	GWHPACFB011337	Chr2	22296458	22300441	-	684	74446.3	7.46
CsLRR-RLK36	Cha02g005890	GWHPACFB011636	Chr2	54475749	54496276	+	999	110030	5.87
CsLRR-RLK37	Cha02g010550	GWHPACFB012098	Chr2	117425116	117427895	-	844	92552.4	8.1
CsLRR-RLK38	Cha02g011540	GWHPACFB012198	Chr2	123712531	123721817	+	880	96171.4	6.02
CsLRR-RLK39	Cha02g012550	GWHPACFB012289	Chr2	132362743	132367121	+	998	109322	6.87
CsLRR-RLK40	Cha02g013340	GWHPACFB012388	Chr2	138463336	138471299	+	623	68752.4	5.23
CsLRR-RLK41	Cha02g013330	GWHPACFB012389	Chr2	138480685	138494899	+	629	70261.2	5.23
CsLRR-RLK42	Cha02g013320	GWHPACFB012390	Chr2	138496891	138652089	+	1074	118726	5.13
CsLRR-RLK43	Cha02g013480	GWHPACFB012392	Chr2	138789217	138797946	+	626	69472.4	5.49
CsLRR-RLK44	Cha02g014660	GWHPACFB012510	Chr2	147016950	147020374	-	979	108085	6.33
CsLRR-RLK45	Cha02g017260	GWHPACFB012770	Chr2	158921002	158929415	-	818	89843.5	7.86
CsLRR-RLK46	Cha03g001810	GWHPACFB013179	Chr3	14303582	14307278	+	822	90598.1	7.06
CsLRR-RLK47	Cha03g001800	GWHPACFB013180	Chr3	14380695	14382598	+	607	67290.8	7.91
CsLRR-RLK48	Cha03g003600	GWHPACFB013355	Chr3	38566748	38572589	-	1067	117217	7.58
CsLRR-RLK49	Cha03g003680	GWHPACFB013363	Chr3	39440743	39443311	-	821	90602.7	6.14
CsLRR-RLK50	Cha03g007670	GWHPACFB013758	Chr3	98164078	98168601	-	989	108913	6.46
CsLRR-RLK51	Cha03g008760	GWHPACFB013876	Chr3	106687681	106697399	-	792	88666.4	7.31
CsLRR-RLK52	Cha03g009560	GWHPACFB013951	Chr3	112143674	112148139	+	1102	119525	5.64
CsLRR-RLK53	Cha03g009950	GWHPACFB013990	Chr3	113742409	113745357	-	610	67211.4	6.07
CsLRR-RLK54	Cha03g010550	GWHPACFB014049	Chr3	117025984	117032623	-	524	58168.8	5.87
CsLRR-RLK55	Cha03g011040	GWHPACFB014099	Chr3	119305432	119385706	+	1681	186924	5.51
CsLRR-RLK56	Cha03g013330	GWHPACFB014328	Chr3	130880892	130902523	-	608	67435.9	5.61
CsLRR-RLK57	Cha03g013650	GWHPACFB014367	Chr3	133587535	133591842	-	591	64333.7	7.22
CsLRR-RLK58	Cha03g013860	GWHPACFB014381	Chr3	134800216	134805019	-	952	104103	6.16
CsLRR-RLK59	Cha03g017970	GWHPACFB014792	Chr3	160441476	160445630	-	980	107155	5.4
CsLRR-RLK60	Cha03g017980	GWHPACFB014793	Chr3	160520068	160523748	-	1019	111062	5.94
CsLRR-RLK61	Cha03g018050	GWHPACFB014802	Chr3	161557975	161568885	+	925	103658	5.18
CsLRR-RLK62	Cha03g019160	GWHPACFB014911	Chr3	167575619	167582958	-	1464	157183	5.44
CsLRR-RLK63	Cha04g001080	GWHPACFB015318	Chr4	6905978	6928528	+	1020	111542	5.76
CsLRR-RLK64	Cha04g002070	GWHPACFB015416	Chr4	12607390	12610623	+	659	71784.5	9.18
CsLRR-RLK65	Cha04g004800	GWHPACFB015681	Chr4	27809635	27812668	-	924	102134	5.92
CsLRR-RLK66	Cha04g006090	GWHPACFB015818	Chr4	38312569	38315785	+	1031	113392	5.59
CsLRR-RLK67	Cha04g006160	GWHPACFB015825	Chr4	38740579	38742274	+	556	61279.1	6.71
CsLRR-RLK68	Cha04g006170	GWHPACFB015826	Chr4	39261328	39264502	-	904	100257	6.78
CsLRR-RLK69	Cha04g006600	GWHPACFB015871	Chr4	42037280	42112556	-	621	68350.4	5.36
CsLRR-RLK70	Cha04g006820	GWHPACFB015900	Chr4	44937720	44945253	-	1032	112857	6.75
CsLRR-RLK71	Cha04g007170	GWHPACFB015914	Chr4	45870707	45873896	+	1033	113906	6.38
CsLRR-RLK72	Cha04g007270	GWHPACFB015936	Chr4	46961419	46966302	+	1145	124941	6.28
CsLRR-RLK73	Cha04g007280	GWHPACFB015937	Chr4	46973738	46976729	+	946	103161	6.15
CsLRR-RLK74	Cha04g007310	GWHPACFB015939	Chr4	47113168	47125125	+	708	77898.2	6.61
CsLRR-RLK75	Cha04g007340	GWHPACFB015944	Chr4	47598356	47602547	+	1327	144911	6.63
CsLRR-RLK76	Cha04g007320	GWHPACFB015946	Chr4	47727291	47731458	+	1275	139373	6.28
CsLRR-RLK77	Cha04g007750	GWHPACFB015984	Chr4	51123862	51127553	+	1087	119272	5.78
CsLRR-RLK78	Cha04g011080	GWHPACFB016321	Chr4	98827610	98830880	-	885	95844.6	8.94
CsLRR-RLK79	Cha04g011070	GWHPACFB016322	Chr4	98880611	98883458	+	913	98902.2	8.49
CsLRR-RLK80	Cha04g011200	GWHPACFB016333	Chr4	100569668	100573497	-	977	108450	5.59
CsLRR-RLK81	Cha04g011470	GWHPACFB016356	Chr4	105577155	105586096	+	881	96499.5	6.35
CsLRR-RLK82	Cha04g012230	GWHPACFB016442	Chr4	114231015	114262802	+	976	108009	8.38
CsLRR-RLK83	Cha04g013100	GWHPACFB016520	Chr4	120738834	120742063	-	910	97461.8	6.09
CsLRR-RLK84	Cha04g013500	GWHPACFB016559	Chr4	124748110	124750099	+	569	62789.9	6.29
CsLRR-RLK85	Cha04g013920	GWHPACFB016601	Chr4	128497997	128547296	-	1132	125646	8.81
CsLRR-RLK86	Cha04g014410	GWHPACFB016650	Chr4	132615498	132673840	+	1244	138415	5.27
CsLRR-RLK87	Cha04g015890	GWHPACFB016798	Chr4	146334787	146351035	-	804	89157.6	6.7
CsLRR-RLK88	Cha04g015910	GWHPACFB016800	Chr4	146403561	146405190	-	514	57629.6	6.32
CsLRR-RLK89	Cha04g017560	GWHPACFB016965	Chr4	158656948	158659665	-	877	97452.7	7.3
CsLRR-RLK90	Cha04g018190	GWHPACFB017031	Chr4	162662635	162676732	+	606	66969.3	7.59
CsLRR-RLK91	Cha04g019640	GWHPACFB017179	Chr4	170152930	170167743	-	927	103349	5.77
CsLRR-RLK92	Cha04g022220	GWHPACFB017434	Chr4	182775026	182783391	+	704	75876.9	9.07
CsLRR-RLK93	Cha04g022610	GWHPACFB017470	Chr4	184892889	184896256	-	968	105000	5.16
CsLRR-RLK94	Cha04g022740	GWHPACFB017483	Chr4	185233082	185235109	-	642	70137.9	9.08
CsLRR-RLK95	Cha04g022900	GWHPACFB017486	Chr4	185307863	185419767	+	1883	207519	5.82
CsLRR-RLK96	Cha04g022920	GWHPACFB017502	Chr4	186077801	186184332	-	1131	124391	7.88
CsLRR-RLK97	Cha05g004600	GWHPACFB017962	Chr5	32870882	32875356	+	1118	122130	5.6
CsLRR-RLK98	Cha05g004620	GWHPACFB017965	Chr5	33065832	33096795	+	1187	131338	6.07
CsLRR-RLK99	Cha05g004640	GWHPACFB017969	Chr5	33805122	33817232	-	991	106752	5.51
CsLRR-RLK100	Cha05g005190	GWHPACFB018021	Chr5	43271786	43275582	-	960	104792	6.92
CsLRR-RLK101	Cha05g005210	GWHPACFB018023	Chr5	44264840	44274641	+	938	102968	5.67
CsLRR-RLK102	Cha05g005230	GWHPACFB018024	Chr5	44283178	44286686	+	963	105684	5.57
CsLRR-RLK103	Cha05g005710	GWHPACFB018073	Chr5	49837428	49840907	-	843	91202	5.4
CsLRR-RLK104	Cha05g006170	GWHPACFB018115	Chr5	54696038	54705606	+	1478	163728	6.1
CsLRR-RLK105	Cha05g006260	GWHPACFB018124	Chr5	55801584	55831608	-	1035	113944	8.51
CsLRR-RLK106	Cha05g007710	GWHPACFB018273	Chr5	78397754	78516833	-	1106	122282	6.71
CsLRR-RLK107	Cha05g008270	GWHPACFB018329	Chr5	85014483	85112515	-	1286	142447	6.2
CsLRR-RLK108	Cha05g010370	GWHPACFB018540	Chr5	115943542	115970468	+	958	106057	5.87
CsLRR-RLK109	Cha05g010400	GWHPACFB018542	Chr5	116221362	116298467	-	1201	133532	6.96
CsLRR-RLK110	Cha05g010830	GWHPACFB018585	Chr5	120397580	120412109	-	980	108191	6.25
CsLRR-RLK111	Cha05g015700	GWHPACFB019072	Chr5	158355032	158358839	+	1006	109082	5.56
CsLRR-RLK112	Cha05g016100	GWHPACFB019112	Chr5	159721087	159726350	-	1226	133254	7.88
CsLRR-RLK113	Cha05g016420	GWHPACFB019161	Chr5	162044994	162067657	-	985	108137	5.35
CsLRR-RLK114	Cha06g001800	GWHPACFB019367	Chr6	11655602	11658058	-	793	87536.1	5.87
CsLRR-RLK115	Cha06g002980	GWHPACFB019487	Chr6	22593788	22602847	+	925	100929	5.5
CsLRR-RLK116	Cha06g003000	GWHPACFB019489	Chr6	22646322	22843066	+	1866	205800	7.99
CsLRR-RLK117	Cha06g003020	GWHPACFB019491	Chr6	22900742	22934377	+	959	105609	6.84
CsLRR-RLK118	Cha06g003600	GWHPACFB019550	Chr6	30384917	30402948	+	1134	123609	7.76
CsLRR-RLK119	Cha06g006560	GWHPACFB019847	Chr6	71657882	71663253	+	971	107173	8.36
CsLRR-RLK120	Cha06g007100	GWHPACFB019896	Chr6	77269020	77274775	+	651	70878.8	5.31
CsLRR-RLK121	Cha06g011450	GWHPACFB020349	Chr6	112049467	112053860	+	960	105599	6.03
CsLRR-RLK122	Cha06g012460	GWHPACFB020423	Chr6	116144949	116148031	+	958	105630	5.75
CsLRR-RLK123	Cha06g012700	GWHPACFB020459	Chr6	118044454	118050902	-	657	71145.6	8.99
CsLRR-RLK124	Cha06g013840	GWHPACFB020573	Chr6	126571463	126592835	+	921	100736	8.05
CsLRR-RLK125	Cha06g013870	GWHPACFB020574	Chr6	127149466	127152901	+	1010	110682	5.7
CsLRR-RLK126	Cha06g014700	GWHPACFB020656	Chr6	133473123	133475517	+	600	66180.7	7.61
CsLRR-RLK127	Cha06g015520	GWHPACFB020748	Chr6	138801347	138803688	+	683	74713.6	6.19
CsLRR-RLK128	Cha06g015970	GWHPACFB020786	Chr6	140424198	140433823	-	919	102798	6.1
CsLRR-RLK129	Cha06g016530	GWHPACFB020835	Chr6	142446932	142454146	-	626	69427.3	6.09
CsLRR-RLK130	Cha06g020860	GWHPACFB021273	Chr6	163239597	163243621	-	729	78630	6.49
CsLRR-RLK131	Cha07g000910	GWHPACFB021375	Chr7	4564853	4568731	+	1263	137759	4.98
CsLRR-RLK132	Cha07g000970	GWHPACFB021381	Chr7	4705741	4710313	-	990	108907	7.25
CsLRR-RLK133	Cha07g001000	GWHPACFB021388	Chr7	4987305	4993775	+	992	109245	7.06
CsLRR-RLK134	Cha07g002340	GWHPACFB021521	Chr7	16612845	16625883	-	1026	110829	5.89
CsLRR-RLK135	Cha07g002490	GWHPACFB021536	Chr7	18258248	18263730	-	1062	115914	5.97
CsLRR-RLK136	Cha07g002650	GWHPACFB021537	Chr7	18289295	18305805	+	568	62383.7	5.72
CsLRR-RLK137	Cha07g002780	GWHPACFB021562	Chr7	19883885	19909481	+	723	79802.1	7.87
CsLRR-RLK138	Cha07g002880	GWHPACFB021564	Chr7	20432448	20457708	-	1170	129362	6.31
CsLRR-RLK139	Cha07g003410	GWHPACFB021625	Chr7	24825234	24955656	-	2002	222063	6.23
CsLRR-RLK140	Cha07g003800	GWHPACFB021664	Chr7	27186863	27223790	+	946	105648	6.48
CsLRR-RLK141	Cha07g003830	GWHPACFB021667	Chr7	27378560	27388273	-	993	110917	7.71
CsLRR-RLK142	Cha07g004050	GWHPACFB021695	Chr7	28944359	28962731	-	971	108137	7.16
CsLRR-RLK143	Cha07g004150	GWHPACFB021699	Chr7	29034118	29040436	-	727	80195.5	5.56
CsLRR-RLK144	Cha07g005070	GWHPACFB021769	Chr7	35172376	35180322	-	1127	123398	5.49
CsLRR-RLK145	Cha07g007400	GWHPACFB022024	Chr7	56257512	56267534	-	769	89168.6	9.43
CsLRR-RLK146	Cha07g007520	GWHPACFB022036	Chr7	58145051	58154717	+	722	78644.4	6.61
CsLRR-RLK147	Cha07g009770	GWHPACFB022261	Chr7	99080140	99177981	+	914	101375	5.94
CsLRR-RLK148	Cha07g009790	GWHPACFB022263	Chr7	99957155	100119971	+	1056	117746	6.3
CsLRR-RLK149	Cha07g009800	GWHPACFB022267	Chr7	100459117	100475442	-	743	83831.3	6.1
CsLRR-RLK150	Cha07g010150	GWHPACFB022297	Chr7	105314546	105318980	-	676	74775	9.23
CsLRR-RLK151	Cha07g010220	GWHPACFB022307	Chr7	106668864	106679945	-	740	81234.9	5.6
CsLRR-RLK152	Cha07g011090	GWHPACFB022393	Chr7	127654906	127662688	-	1060	118096	5.5
CsLRR-RLK153	Cha07g012050	GWHPACFB022489	Chr7	135457683	135465833	+	806	88602.5	6.8
CsLRR-RLK154	Cha07g013730	GWHPACFB022659	Chr7	155545752	155560597	-	988	109193	6.59
CsLRR-RLK155	Cha07g014630	GWHPACFB022747	Chr7	162139840	162150479	+	714	77396.9	6.55
CsLRR-RLK156	Cha08g001550	GWHPACFB023015	Chr8	9850378	9852210	-	585	63753.8	8.55
CsLRR-RLK157	Cha08g002990	GWHPACFB023160	Chr8	22448808	22458376	-	649	71045	8.24
CsLRR-RLK158	Cha08g003310	GWHPACFB023183	Chr8	24576789	24602625	-	973	107004	5.83
CsLRR-RLK159	Cha08g003780	GWHPACFB023232	Chr8	28089485	28092616	+	582	63491.9	8.2
CsLRR-RLK160	Cha08g004260	GWHPACFB023281	Chr8	33292248	33295844	+	828	88901.7	8.1
CsLRR-RLK161	Cha08g004460	GWHPACFB023296	Chr8	34675996	34686800	+	823	91711	6.28
CsLRR-RLK162	Cha08g006480	GWHPACFB023498	Chr8	69279527	69292398	-	880	97199.4	7.25
CsLRR-RLK163	Cha08g006710	GWHPACFB023521	Chr8	75566511	75572238	-	637	69962.1	6.35
CsLRR-RLK164	Cha08g006870	GWHPACFB023534	Chr8	76859125	76863746	+	992	109623	8.02
CsLRR-RLK165	Cha08g008990	GWHPACFB023748	Chr8	95985414	96001433	+	1022	113150	7.95
CsLRR-RLK166	Cha08g010200	GWHPACFB023870	Chr8	105904539	105907931	-	1001	109977	5.41
CsLRR-RLK167	Cha08g013590	GWHPACFB024209	Chr8	125762080	125766876	-	1111	122606	5.39
CsLRR-RLK168	Cha08g014110	GWHPACFB024276	Chr8	128515374	128583505	+	980	108592	5.79
CsLRR-RLK169	Cha08g014310	GWHPACFB024280	Chr8	128949451	129010515	-	1011	111468	5.68
CsLRR-RLK170	Cha08g014320	GWHPACFB024282	Chr8	129312163	129379799	-	977	107236	5.4
CsLRR-RLK171	Cha08g014330	GWHPACFB024283	Chr8	129398008	129413407	-	968	106622	5.26
CsLRR-RLK172	Cha08g014340	GWHPACFB024284	Chr8	129458216	129475223	+	964	106292	6.18
CsLRR-RLK173	Cha08g017960	GWHPACFB024646	Chr8	147216142	147219671	+	1038	112314	5.55
CsLRR-RLK174	Cha08g018260	GWHPACFB024676	Chr8	148548430	148559154	-	1218	132214	5.46
CsLRR-RLK175	Cha09g001770	GWHPACFB024921	Chr9	18248256	18251651	-	1102	118966	5.67
CsLRR-RLK176	Cha09g002720	GWHPACFB025019	Chr9	31536398	31546981	+	677	73677.6	7.58
CsLRR-RLK177	Cha09g004110	GWHPACFB025158	Chr9	55637400	55641360	-	1031	114952	5.98
CsLRR-RLK178	Cha09g004160	GWHPACFB025163	Chr9	55741431	55744894	-	972	106515	5.56
CsLRR-RLK179	Cha09g004670	GWHPACFB025213	Chr9	61621501	61627134	+	1141	124867	6.09
CsLRR-RLK180	Cha09g004660	GWHPACFB025214	Chr9	61799973	61803612	+	1149	125343	6.29
CsLRR-RLK181	Cha09g004790	GWHPACFB025226	Chr9	62886832	62888715	+	628	67997.2	6.9
CsLRR-RLK182	Cha09g004920	GWHPACFB025232	Chr9	64912715	64933576	+	583	63904.2	5.73
CsLRR-RLK183	Cha09g005180	GWHPACFB025271	Chr9	67855484	67860960	-	852	94416.5	6.56
CsLRR-RLK184	Cha09g006020	GWHPACFB025349	Chr9	75396103	75402367	+	1096	119732	5.65
CsLRR-RLK185	Cha09g006050	GWHPACFB025352	Chr9	75642423	75653783	+	1316	145508	6.39
CsLRR-RLK186	Cha09g006060	GWHPACFB025353	Chr9	75663242	75669679	+	1066	117142	6.09
CsLRR-RLK187	Cha09g006080	GWHPACFB025355	Chr9	75720816	75763154	-	2126	233166	6.83
CsLRR-RLK188	Cha09g006470	GWHPACFB025394	Chr9	78208393	78213829	+	967	106815	6.99
CsLRR-RLK189	Cha09g006920	GWHPACFB025436	Chr9	80049740	80062437	+	1031	112467	6.62
CsLRR-RLK190	Cha09g008960	GWHPACFB025645	Chr9	95940994	95943036	-	681	74212.7	7.38
CsLRR-RLK191	Cha09g011700	GWHPACFB025917	Chr9	111239487	111255063	+	910	97942.4	6.29
CsLRR-RLK192	Cha09g013140	GWHPACFB026063	Chr9	122745693	122749087	-	1101	120334	5.17
CsLRR-RLK193	Cha09g014190	GWHPACFB026159	Chr9	128980982	128983076	+	557	62737.4	8.87
CsLRR-RLK194	Cha10g000870	GWHPACFB002668	Chr10	4279149	4282093	-	885	96417.7	6.07
CsLRR-RLK195	Cha10g001040	GWHPACFB002691	Chr10	5087059	5099246	-	937	102643	5.97
CsLRR-RLK196	Cha10g004310	GWHPACFB003013	Chr10	26189263	26203671	+	934	102099	8.62
CsLRR-RLK197	Cha10g006400	GWHPACFB003221	Chr10	47106422	47127294	+	916	101422	5.54
CsLRR-RLK198	Cha10g007290	GWHPACFB003308	Chr10	55821657	55855170	+	1231	135964	5.74
CsLRR-RLK199	Cha10g009370	GWHPACFB003519	Chr10	87578730	87601396	-	714	79867.9	9.06
CsLRR-RLK200	Cha10g009410	GWHPACFB003522	Chr10	87754018	87761850	-	646	72298.2	8.97
CsLRR-RLK201	Cha10g011380	GWHPACFB003717	Chr10	113581103	113583528	-	708	77115.6	7.01
CsLRR-RLK202	Cha10g011530	GWHPACFB003733	Chr10	115046826	115052016	+	665	72726.2	8.52
CsLRR-RLK203	Cha10g012460	GWHPACFB003827	Chr10	123063117	123066307	-	966	106455	6.81
CsLRR-RLK204	Cha10g012620	GWHPACFB003848	Chr10	124819550	124822869	+	586	64892.2	7.57
CsLRR-RLK205	Cha10g013680	GWHPACFB003940	Chr10	133051700	133067694	+	588	65692.2	8.41
CsLRR-RLK206	Cha10g014400	GWHPACFB004034	Chr10	138780716	138785506	+	708	77248.7	7.15
CsLRR-RLK207	Cha11g007550	GWHPACFB004881	Chr11	63732505	63737807	-	697	76692.1	5.35
CsLRR-RLK208	Cha11g008590	GWHPACFB004985	Chr11	70174726	70183400	-	1062	115484	6.89
CsLRR-RLK209	Cha11g009320	GWHPACFB005050	Chr11	74112826	74132698	+	925	102151	6.28
CsLRR-RLK210	Cha11g009580	GWHPACFB005098	Chr11	76775048	76778688	-	600	65615.6	8.51
CsLRR-RLK211	Cha11g010050	GWHPACFB005131	Chr11	78627228	78640998	+	1103	120872	5.41
CsLRR-RLK212	Cha11g010170	GWHPACFB005143	Chr11	79065097	79070652	-	1181	128538	5.15
CsLRR-RLK213	Cha11g013620	GWHPACFB005489	Chr11	99964218	99989468	+	706	76636	5.81
CsLRR-RLK214	Cha11g014200	GWHPACFB005546	Chr11	104741975	104745726	+	952	104102	5.8
CsLRR-RLK215	Cha12g001120	GWHPACFB005732	Chr12	5765690	5768284	-	633	69986.1	6.26
CsLRR-RLK216	Cha12g002390	GWHPACFB005849	Chr12	11920465	11923697	-	880	96500.7	5.87
CsLRR-RLK217	Cha12g002580	GWHPACFB005876	Chr12	12895840	12900047	-	676	74079.8	5.53
CsLRR-RLK218	Cha12g004660	GWHPACFB006087	Chr12	26399505	26402219	+	905	99102	7.4
CsLRR-RLK219	Cha12g006270	GWHPACFB006238	Chr12	37467689	37472540	+	945	104931	5.7
CsLRR-RLK220	Cha12g008260	GWHPACFB006444	Chr12	54675389	54677917	+	641	69795.1	7.18
CsLRR-RLK221	Cha12g008830	GWHPACFB006501	Chr12	60513109	60516326	-	738	82209	7.82
CsLRR-RLK222	Cha12g011020	GWHPACFB006728	Chr12	103447052	103449325	-	609	68006.8	8.93
CsLRR-RLK223	Cha12g011410	GWHPACFB006760	Chr12	108817610	108868187	+	866	96122.6	6.75
CsLRR-RLK224	Cha12g011490	GWHPACFB006767	Chr12	110043954	110068767	+	835	92461.1	6.74
CsLRR-RLK225	Cha12g011500	GWHPACFB006768	Chr12	110099302	110101320	+	673	73661.6	7.57
CsLRR-RLK226	Cha12g011520	GWHPACFB006773	Chr12	110631712	110635798	+	889	98516.6	6.28
CsLRR-RLK227	Cha12g011560	GWHPACFB006774	Chr12	110743333	110747799	-	917	98734.7	5.91
CsLRR-RLK228	Cha12g011930	GWHPACFB006811	Chr12	115497993	115551276	-	1174	129334	5.68
CsLRR-RLK229	Cha12g012860	GWHPACFB006904	Chr12	129286129	129294168	-	1040	115617	6.06
CsLRR-RLK230	Cha12g012940	GWHPACFB006917	Chr12	130416646	130476248	+	862	95148.4	7.57
CsLRR-RLK231	Cha13g000510	GWHPACFB006997	Chr13	7209558	7215176	-	613	66505.7	8.64
CsLRR-RLK232	Cha13g000420	GWHPACFB007006	Chr13	7648197	7652383	-	885	96451.5	5.8
CsLRR-RLK233	Cha13g000910	GWHPACFB007045	Chr13	12370078	12373047	-	920	100797	5.46
CsLRR-RLK234	Cha13g003580	GWHPACFB007312	Chr13	45508540	45515169	-	792	87646.8	7.95
CsLRR-RLK235	Cha13g004500	GWHPACFB007404	Chr13	53193939	53197681	+	951	104235	5.81
CsLRR-RLK236	Cha13g006130	GWHPACFB007579	Chr13	63090220	63093858	-	972	105810	6.07
CsLRR-RLK237	Cha13g013870	GWHPACFB008341	Chr13	110586628	110600133	+	768	84687.6	6.11
CsLRR-RLK238	Cha14g000400	GWHPACFB008420	Chr14	5136015	5225360	-	1748	193591	6.38
CsLRR-RLK239	Cha14g000430	GWHPACFB008423	Chr14	5391780	5395294	-	1003	110584	5.74
CsLRR-RLK240	Cha14g000610	GWHPACFB008441	Chr14	6660266	6664035	+	984	108723	6.11
CsLRR-RLK241	Cha14g003090	GWHPACFB008690	Chr14	19255412	19269581	+	950	104841	5.95
CsLRR-RLK242	Cha14g003360	GWHPACFB008716	Chr14	20767815	20770278	+	541	58993.3	8.55
CsLRR-RLK243	Cha14g004520	GWHPACFB008828	Chr14	27785005	27786159	-	385	42239.5	8.87
CsLRR-RLK244	Cha14g007110	GWHPACFB009086	Chr14	47443452	47446412	+	681	74009	5.57
CsLRR-RLK245	Cha14g007220	GWHPACFB009102	Chr14	48364943	48367659	+	872	95224.4	6.02
CsLRR-RLK246	Cha14g007930	GWHPACFB009173	Chr14	54695920	54701565	+	667	74052.9	5.58
CsLRR-RLK247	Cha14g008760	GWHPACFB009256	Chr14	60144643	60146952	+	611	68134.2	8.35
CsLRR-RLK248	Cha14g010720	GWHPACFB009453	Chr14	74635123	74713298	-	984	109235	8.75
CsLRR-RLK249	Cha14g010740	GWHPACFB009454	Chr14	74844662	74848717	+	970	106709	6.36
CsLRR-RLK250	Cha14g011710	GWHPACFB009551	Chr14	85484317	85490720	+	654	71251.4	8.56
CsLRR-RLK251	Cha14g012250	GWHPACFB009605	Chr14	89950422	89953770	-	658	71695.8	6.07
CsLRR-RLK252	Cha15g000520	GWHPACFB009854	Chr15	2572261	2580064	-	674	73007	6.18
CsLRR-RLK253	Cha15g001940	GWHPACFB010002	Chr15	12726110	12735451	+	864	92659.9	6
CsLRR-RLK254	Cha15g005450	GWHPACFB010352	Chr15	49049457	49055692	-	1080	116391	5.71
CsLRR-RLK255	Cha15g005460	GWHPACFB010353	Chr15	49140932	49147322	+	1115	120168	5.7
CsLRR-RLK256	Cha15g005770	GWHPACFB010384	Chr15	56432918	56443732	+	764	85609.2	8.65
CsLRR-RLK257	Cha15g010050	GWHPACFB010812	Chr15	101761315	101882624	-	888	99611.3	6.41
CsLRR-RLK258	Cha15g011120	GWHPACFB010926	Chr15	108376425	108386877	-	703	77164.3	6.29
CsLRR-RLK259	Cha15g011640	GWHPACFB010979	Chr15	110793172	110801999	-	682	73544.6	6.07
CsLRR-RLK260	Cha15g011770	GWHPACFB010984	Chr15	111072707	111076449	-	552	60996.8	5.68
CsLRR-RLK261	Cha15g011860	GWHPACFB010993	Chr15	111494907	111498580	+	1063	117007	5.36
CsLRR-RLK262	ChaUn361.17	GWHPACFB030942	ChrUn	428467	443401	-	654	72558	9.59
CsLRR-RLK263	ChaUn5098.4	GWHPACFB031311	ChrUn	54602	59486	-	650	71228.5	8.89
CsLRR-RLK264	ChaUn5117.5	GWHPACFB031321	ChrUn	86068	92318	+	1260	137975	6.27
CsLRR-RLK265	ChaUn5561.1	GWHPACFB031528	ChrUn	45226	47972	+	599	66088.6	6.83
CsLRR-RLK266	ChaUn5812.4	GWHPACFB031643	ChrUn	95291	96727	-	341	37774.2	5.36
CsLRR-RLK267	ChaUn6014.1	GWHPACFB031725	ChrUn	76591	92709	-	1084	120251	5.9
CsLRR-RLK268	ChaUn6416.5	GWHPACFB031913	ChrUn	54274	66018	+	1010	112691	6.06
CsLRR-RLK269	ChaUn6570.2	GWHPACFB031985	ChrUn	58706	62203	-	921	99179.9	5.67
CsLRR-RLK270	ChaUn7327.1	GWHPACFB032353	ChrUn	48901	57037	+	586	65023.4	6.41
CsLRR-RLK271	ChaUn7523.6	GWHPACFB032459	ChrUn	56905	62171	-	667	73726.5	5.35
CsLRR-RLK272	ChaUn7586.1	GWHPACFB032493	ChrUn	21666	26125	-	637	70575	8.58
CsLRR-RLK273	ChaUn8476.1	GWHPACFB032906	ChrUn	3843	6056	-	709	78835.8	5.85
CsLRR-RLK274	ChaUn8572.1	GWHPACFB032958	ChrUn	31635	33479	-	615	66933.3	6.4
CsLRR-RLK275	ChaUn8826.1	GWHPACFB033083	ChrUn	85994	88359	+	399	44266.7	5.9
CsLRR-RLK276	ChaUn9166.1	GWHPACFB033207	ChrUn	39085	42221	+	987	108926	6.67
CsLRR-RLK277	ChaUn9435.2	GWHPACFB033325	ChrUn	19446	22723	-	500	54912.2	5.53
CsLRR-RLK278	ChaUn9998.2	GWHPACFB033556	ChrUn	6931	63058	+	968	104824	6.57
CsLRR-RLK279	ChaUn10135.1	GWHPACFB026629	ChrUn	41763	42875	-	341	37581.6	8.38
CsLRR-RLK280	ChaUn10383.3	GWHPACFB026761	ChrUn	58694	62930	-	1027	112916	5.58
CsLRR-RLK281	ChaUn10394.2	GWHPACFB026766	ChrUn	58649	84375	+	1075	117121	6.4
CsLRR-RLK282	ChaUn10538.1	GWHPACFB026820	ChrUn	43375	51421	-	565	62956.2	7.67
CsLRR-RLK283	ChaUn11318.1	GWHPACFB027139	ChrUn	48241	54336	-	659	72590.5	7.08
CsLRR-RLK284	ChaUn11351.1	GWHPACFB027153	ChrUn	257	10826	+	723	79499.1	6.69
CsLRR-RLK285	ChaUn11448.2	GWHPACFB027188	ChrUn	83749	101103	-	556	61107.1	6.11
CsLRR-RLK286	ChaUn12178.1	GWHPACFB027510	ChrUn	31119	39013	+	519	56464.5	9.12
CsLRR-RLK287	ChaUn12630.2	GWHPACFB027663	ChrUn	37984	83025	-	706	79206.6	6.01
CsLRR-RLK288	ChaUn12647.1	GWHPACFB027668	ChrUn	4170	14153	-	585	65652.2	5.38
CsLRR-RLK289	ChaUn12662.1	GWHPACFB027677	ChrUn	8633	14750	-	1064	115159	8.71
CsLRR-RLK290	ChaUn12669.8	GWHPACFB027682	ChrUn	71763	74194	+	610	67711	5.95
CsLRR-RLK291	ChaUn13023.2	GWHPACFB027837	ChrUn	49228	56241	-	1546	169760	5.82
CsLRR-RLK292	ChaUn14076.1	GWHPACFB028182	ChrUn	29	1795	-	430	48234.2	6.46
CsLRR-RLK293	ChaUn14186.2	GWHPACFB028207	ChrUn	19208	23940	-	665	73250.9	8.01
CsLRR-RLK294	ChaUn14702.2	GWHPACFB028353	ChrUn	4755	7708	-	934	101552	8.24
CsLRR-RLK295	ChaUn14809.1	GWHPACFB028387	ChrUn	25972	29397	+	1097	119522	6.92
CsLRR-RLK296	ChaUn14884.1	GWHPACFB028421	ChrUn	29690	34623	+	1087	119416	6.09
CsLRR-RLK297	ChaUn17295.2	GWHPACFB029001	ChrUn	12623	14936	+	659	72425.6	6.6
CsLRR-RLK298	ChaUn19383.1	GWHPACFB029383	ChrUn	21703	25937	-	1033	113757	5.62
CsLRR-RLK299	ChaUn19684.1	GWHPACFB029436	ChrUn	919	5193	-	999	108964	5.96
CsLRR-RLK300	ChaUn20157.1	GWHPACFB029505	ChrUn	32136	36794	-	579	64205.6	6.02
CsLRR-RLK301	ChaUn20351.1	GWHPACFB029546	ChrUn	23699	25171	-	433	48405.1	6.88
CsLRR-RLK302	ChaUn24258.1	GWHPACFB030120	ChrUn	4405	6249	-	563	62679.3	6.77
CsLRR-RLK303	ChaUn24512.1	GWHPACFB030146	ChrUn	2482	12357	+	860	93883	6.54
CsLRR-RLK304	ChaUn24747.1	GWHPACFB030171	ChrUn	2931	6308	+	901	99377.2	8.3
CsLRR-RLK305	ChaUn26566.1	GWHPACFB030366	ChrUn	5617	7966	+	573	64202.5	5.22
CsLRR-RLK306	ChaUn27449.1	GWHPACFB030441	ChrUn	3688	5148	-	450	48845.9	8.83
CsLRR-RLK307	ChaUn34863.1	GWHPACFB030884	ChrUn	1830	5936	+	903	98564.5	5.31

## Sheet: TableS2
Table S2. Classification of LRR-RLKs in Camellia sinensis and Arabidopsis thaliana.
I	II	III	IV	V	VI	VII	VIII-1	VIII-2	IX	X	XI	XII	XIII	XIV
At1g05700	At1g34210 (SERK2)	At1g25320	At2g25790 (SKM1)	At1g11130 (SCM)	At1g14390	At1g12460	At1g06840	At1g07650 (BSR650)	At1g24650 (TMK2)	At1g27190	At1g08590	At1g35710	At1g31420 (FEI1)	At2g16250
At1g07550	At1g60800 (NIK3)	At1g48480 (RKL1)	At2g45340	At1g53730 (SRF6)	At1g63430	At1g62950	At1g79620	At1g29720	At1g66150 (TMK1)	At1g34420	At1g09970 (RLK7)	At2g24130	At2g26330 (ER)	At4g39270
At1g07560	At1g71830 (SERK1)	At1g50610 (PRK5)	At4g22730	At1g78980 (SRF5)	At2g02780	At1g75640	At3g53590	At1g29730	At2g01820 (TMK3)	At1g55610 (BRL1)	At1g17230	At3g47090	At2g35620 (FEI2)	At5g51350 (MOL1)
At1g49100	At2g13790 (BKK1)	At1g60630	At5g51560	At2g20850 (SRF1)	At3g03770	At2g24230	At5g01950	At1g29740	At3g23750 (TMK4)	At1g69270 (RPK1)	At1g17750 (PEPR2)	At3g47110	At5g07180 (ERL2)	CsLRR-RLK45
At1g51790	At2g13800 (SERK5)	At1g64210	CsLRR-RLK11	At3g13065 (SRF4)	At4g18640 (MRH1)	At3g28040	At5g37450	At1g29750 (RKF1)	CsLRR-RLK17	At1g69990	At1g28440 (HSL1)	At3g47570	At5g62230 (ERL1)	CsLRR-RLK64
At1g51800 (ISO1)	At2g23950	At1g66830	CsLRR-RLK35	At3g14350 (SRF7)	At4g20790	At3g56370 (IRK)	At5g49760	At1g53420	CsLRR-RLK58	At1g72300 (PSY1R)	At1g34110	At3g47580	At5g62710	CsLRR-RLK81
At1g51810	At3g25560 (NIK2)	At1g67510	CsLRR-RLK120	At4g03390 (SRF3)	At5g07150	At4g36180	At5g49770	At1g53430 (BSR430)	CsLRR-RLK83	At1g74360	At1g72180	At4g08850 (BSR850)	CsLRR-RLK13	CsLRR-RLK121
At1g51820	At4g30520 (SARK)	At1g68400	CsLRR-RLK157	At4g22130 (SRF8)	At5g14210	At5g01890 (PXC2)	At5g49780	At1g53440 (BSR440)	CsLRR-RLK103	At2g01950 (BRL2)	At1g73080 (PEPR1)	At5g20480 (EFR)	CsLRR-RLK54
At1g51830	At4g33430 (BAK1)	At1g72460	CsLRR-RLK217	At5g06820 (SRF2)	At5g41180	At5g45800 (MEE62)	CsLRR-RLK38	At1g56120	CsLRR-RLK191	At2g02220 (PSKR1)	At1g75820 (CLV1)	At5g39390	CsLRR-RLK241
At1g51850	At5g10290	At2g01210	CsLRR-RLK219	CsLRR-RLK146	At5g45840	At5g58150	CsLRR-RLK85	At1g56130	CsLRR-RLK208	At2g41820 (PXC3)	At2g31880 (SOBIR1)	At5g46330 (FLS2)	CsLRR-RLK285
At1g51860	At5g16000 (NIK1)	At2g07040 (PRK2)	CsLRR-RLK240	CsLRR-RLK153	At5g63410	CsLRR-RLK8	CsLRR-RLK95	At1g56140	CsLRR-RLK214	At3g02130 (RPK2)	At2g33170	CsLRR-RLK2
At1g51870	At5g45780	At2g15300	CsLRR-RLK244	CsLRR-RLK155	CsLRR-RLK6	CsLRR-RLK23	CsLRR-RLK96	At1g56145	CsLRR-RLK223	At3g13380 (BRL3)	At3g19700 (IKU2)	CsLRR-RLK3
At1g51880 (RHS6)	At5g63710	At2g23300		CsLRR-RLK259	CsLRR-RLK34	CsLRR-RLK49	CsLRR-RLK115	At3g14840 (BSR840)	CsLRR-RLK224	At3g28450 (BIR2)	At3g24240	CsLRR-RLK4
At1g51890	At5g65240	At2g26730			CsLRR-RLK51	CsLRR-RLK93	CsLRR-RLK116	CsLRR-RLK36	CsLRR-RLK225	At4g39400 (BRI1)	At3g49670 (BAM2)	CsLRR-RLK5
At1g51910	CsLRR-RLK19	At2g27060			CsLRR-RLK86	CsLRR-RLK105	CsLRR-RLK117	CsLRR-RLK110	CsLRR-RLK226	At5g07280 (EMS1)	At4g20140 (GSO1)	CsLRR-RLK7
At1g67720	CsLRR-RLK21	At2g36570 (PXC1)			CsLRR-RLK143	CsLRR-RLK114	CsLRR-RLK162	CsLRR-RLK113	CsLRR-RLK227	At5g48380 (BIR1)	At4g20270 (BAM3)	CsLRR-RLK12
At2g04300	CsLRR-RLK22	At2g42290			CsLRR-RLK145	CsLRR-RLK150	CsLRR-RLK209	CsLRR-RLK140	CsLRR-RLK235	At5g53890 (PSKR2)	At4g26540	CsLRR-RLK30
At2g14440	CsLRR-RLK28	At3g02880 (BSR880)			CsLRR-RLK151	CsLRR-RLK175	CsLRR-RLK284	CsLRR-RLK141	CsLRR-RLK236	CsLRR-RLK16	At4g28490 (HAE)	CsLRR-RLK31
At2g14510	CsLRR-RLK40	At3g08680			CsLRR-RLK161	CsLRR-RLK216		CsLRR-RLK147	CsLRR-RLK253	CsLRR-RLK29	At4g28650	CsLRR-RLK37
At2g19190 (FRK1)	CsLRR-RLK41	At3g17840 (RLK902)			CsLRR-RLK207	CsLRR-RLK245		CsLRR-RLK148	CsLRR-RLK277	CsLRR-RLK32	At5g25930 (HSL3)	CsLRR-RLK46
At2g19210	CsLRR-RLK42	At3g20190 (PRK4)			CsLRR-RLK221	CsLRR-RLK269		CsLRR-RLK149	CsLRR-RLK300	CsLRR-RLK55	At5g44700 (GSO2)	CsLRR-RLK47
At2g19230	CsLRR-RLK43	At3g24660 (TMKL1)			CsLRR-RLK234	CsLRR-RLK272		CsLRR-RLK165	CsLRR-RLK303	CsLRR-RLK62	At5g48940	CsLRR-RLK48
At2g28960	CsLRR-RLK69	At3g42880 (PRK3)			CsLRR-RLK246	CsLRR-RLK293		CsLRR-RLK168	CsLRR-RLK307	CsLRR-RLK78	At5g49660 (XIP1)	CsLRR-RLK50
At2g28970	CsLRR-RLK129	At3g50230			CsLRR-RLK256			CsLRR-RLK169		CsLRR-RLK79	At5g56040 (SKM2)	CsLRR-RLK66
At2g28990	CsLRR-RLK136	At3g51740 (IMK2)			CsLRR-RLK271			CsLRR-RLK170		CsLRR-RLK84	At5g61480 (PXY)	CsLRR-RLK67
At2g37050 (BSR050)	CsLRR-RLK142	At3g56100 (MRLK)						CsLRR-RLK171		CsLRR-RLK104	At5g63930	CsLRR-RLK68
At3g21340	CsLRR-RLK163	At3g57830						CsLRR-RLK172		CsLRR-RLK112	At5g65700 (BAM1)	CsLRR-RLK71
At3g46330 (MEE39)	CsLRR-RLK182	At4g20940 (GHR1)						CsLRR-RLK268		CsLRR-RLK174	At5g65710 (HSL2)	CsLRR-RLK72
At3g46340	CsLRR-RLK204	At4g23740								CsLRR-RLK193	CsLRR-RLK1	CsLRR-RLK73
At3g46350	CsLRR-RLK205	At4g31250								CsLRR-RLK195	CsLRR-RLK10	CsLRR-RLK74
At3g46370	CsLRR-RLK237	At4g34220								CsLRR-RLK220	CsLRR-RLK15	CsLRR-RLK75
At3g46400	CsLRR-RLK270	At4g37250								CsLRR-RLK222	CsLRR-RLK24	CsLRR-RLK76
At3g46420	CsLRR-RLK283	At5g05160 (RUL1)								CsLRR-RLK228	CsLRR-RLK25	CsLRR-RLK82
At4g20450		At5g10020 (SIRK1)								CsLRR-RLK229	CsLRR-RLK39	CsLRR-RLK87
At4g29180 (RHS16)		At5g16590 (LRR1)								CsLRR-RLK233	CsLRR-RLK44	CsLRR-RLK88
At4g29450		At5g20690 (PRK6)								CsLRR-RLK260	CsLRR-RLK52	CsLRR-RLK89
At4g29990		At5g24100								CsLRR-RLK281	CsLRR-RLK59	CsLRR-RLK98
At5g16900		At5g35390 (PRK1)								CsLRR-RLK288	CsLRR-RLK60	CsLRR-RLK100
At5g48740		At5g43020								CsLRR-RLK289	CsLRR-RLK63	CsLRR-RLK101
At5g59650		At5g53320								CsLRR-RLK291	CsLRR-RLK65	CsLRR-RLK102
At5g59660		At5g58300								CsLRR-RLK294	CsLRR-RLK70	CsLRR-RLK107
At5g59670		At5g67200								CsLRR-RLK295	CsLRR-RLK77	CsLRR-RLK108
At5g59680		At5g67280								CsLRR-RLK305	CsLRR-RLK80	CsLRR-RLK109
CsLRR-RLK61		CsLRR-RLK9									CsLRR-RLK97	CsLRR-RLK119
CsLRR-RLK91		CsLRR-RLK14									CsLRR-RLK99	CsLRR-RLK122
CsLRR-RLK128		CsLRR-RLK18									CsLRR-RLK106	CsLRR-RLK137
CsLRR-RLK197		CsLRR-RLK20									CsLRR-RLK111	CsLRR-RLK138
CsLRR-RLK213		CsLRR-RLK26									CsLRR-RLK118	CsLRR-RLK139
CsLRR-RLK248		CsLRR-RLK27									CsLRR-RLK124	CsLRR-RLK154
CsLRR-RLK257		CsLRR-RLK33									CsLRR-RLK125	CsLRR-RLK164
		CsLRR-RLK53									CsLRR-RLK131	CsLRR-RLK179
		CsLRR-RLK56									CsLRR-RLK132	CsLRR-RLK180
		CsLRR-RLK57									CsLRR-RLK133	CsLRR-RLK181
		CsLRR-RLK90									CsLRR-RLK144	CsLRR-RLK183
		CsLRR-RLK92									CsLRR-RLK152	CsLRR-RLK184
		CsLRR-RLK94									CsLRR-RLK158	CsLRR-RLK185
		CsLRR-RLK123									CsLRR-RLK166	CsLRR-RLK186
		CsLRR-RLK126									CsLRR-RLK167	CsLRR-RLK187
		CsLRR-RLK127									CsLRR-RLK173	CsLRR-RLK188
		CsLRR-RLK130									CsLRR-RLK177	CsLRR-RLK190
		CsLRR-RLK134									CsLRR-RLK178	CsLRR-RLK196
		CsLRR-RLK135									CsLRR-RLK189	CsLRR-RLK198
		CsLRR-RLK156									CsLRR-RLK192	CsLRR-RLK203
		CsLRR-RLK159									CsLRR-RLK194	CsLRR-RLK212
		CsLRR-RLK160									CsLRR-RLK211	CsLRR-RLK218
		CsLRR-RLK176									CsLRR-RLK232	CsLRR-RLK243
		CsLRR-RLK199									CsLRR-RLK238	CsLRR-RLK264
		CsLRR-RLK200									CsLRR-RLK239	CsLRR-RLK265
		CsLRR-RLK201									CsLRR-RLK249	CsLRR-RLK266
		CsLRR-RLK202									CsLRR-RLK254	CsLRR-RLK267
		CsLRR-RLK206									CsLRR-RLK255	CsLRR-RLK274
		CsLRR-RLK210									CsLRR-RLK261	CsLRR-RLK275
		CsLRR-RLK215									CsLRR-RLK262	CsLRR-RLK276
		CsLRR-RLK230									CsLRR-RLK273	CsLRR-RLK279
		CsLRR-RLK231									CsLRR-RLK280	CsLRR-RLK282
		CsLRR-RLK242									CsLRR-RLK298	CsLRR-RLK287
		CsLRR-RLK247										CsLRR-RLK292
		CsLRR-RLK250										CsLRR-RLK296
		CsLRR-RLK251										CsLRR-RLK297
		CsLRR-RLK252										CsLRR-RLK299
		CsLRR-RLK258										CsLRR-RLK301
		CsLRR-RLK263										CsLRR-RLK302
		CsLRR-RLK278										CsLRR-RLK304
		CsLRR-RLK286
		CsLRR-RLK290
		CsLRR-RLK306
*Eight genes which were displayed the most pronounced upregulation to the tea geometiod feeding are highlighted in blue.

## Sheet: TableS3
Table S3. Number of genes in the subgroups of LRR-RLKs from Camellia sinensis and Arabidopsis thaliana.
Subgroup	Number of genes		proportion (%)
	C. sinensis	A. thaliana	C. sinensis	A. thaliana
I	7	43	2.28013	19.2825
II	19	14	6.18893	6.27803
III	43	43	14.0065	19.2825
IV	8	4	2.60586	1.79372
V	4	9	1.30293	4.03587
VI	14	11	4.56026	4.93274
VII	13	10	4.23453	4.4843
VIII-1	10	8	3.25733	3.58744
VIII-2	15	13	4.88599	5.8296
IX	19	4	6.18893	1.79372
X	26	17	8.46906	7.62332
XI	48	28	15.6352	12.5561
XII	73	10	23.7785	4.4843
XIII	4	6	1.30293	2.69058
XIV	4	3	1.30293	1.34529
In total	307	223	100	100

## Sheet: TableS4
Table S4. Gene structure information of CsLRR-RLKs in Camellia sinensis.
Subgroup	Gene name	Gene Range	Gene length	Length of AA	Number of Exon	Exon Range	Number of Intron	Intron Range
I	CsLRR-RLK61	161557975:161568885	10910	925	15	161557975:161558068,161558455:161558965,161559571:161560043,161560169:161560319,161560520:161560591,161560688:161560756,161561577:161561648,161561801:161561872,161561981:161562162,161562276:161562502,161562928:161563054,161563150:161563218,161567681:161567870,161568092:161568224,161568550:161568885	14	161558069:161558454,161558966:161559570,161560044:161560168,161560320:161560519,161560592:161560687,161560757:161561576,161561649:161561800,161561873:161561980,161562163:161562275,161562503:161562927,161563055:161563149,161563219:161567680,161567871:161568091,161568225:161568549
	CsLRR-RLK91	170152930:170167743	14813	927	15	170152930:170153262,170155425:170155560,170158657:170158843,170159124:170159192,170159267:170159393,170160757:170160998,170161088:170161242,170162108:170162176,170162433:170162504,170162593:170162661,170162772:170162843,170163366:170163498,170163730:170164235,170164616:170165147,170167662:170167743	14	170153263:170155424,170155561:170158656,170158844:170159123,170159193:170159266,170159394:170160756,170160999:170161087,170161243:170162107,170162177:170162432,170162505:170162592,170162662:170162771,170162844:170163365,170163499:170163729,170164236:170164615,170165148:170167661
	CsLRR-RLK128	140424198:140433823	9625	919	15	140424198:140424512,140425793:140425925,140426003:140426189,140426502:140426567,140426674:140426800,140427322:140427575,140427662:140427834,140428006:140428074,140428266:140428337,140428431:140428499,140428580:140428651,140429832:140429961,140430062:140430573,140431179:140431719,140433784:140433823	14	140424513:140425792,140425926:140426002,140426190:140426501,140426568:140426673,140426801:140427321,140427576:140427661,140427835:140428005,140428075:140428265,140428338:140428430,140428500:140428579,140428652:140429831,140429962:140430061,140430574:140431178,140431720:140433783
	CsLRR-RLK197	47106422:47127294	20872	916	15	47106422:47106503,47115551:47116082,47116316:47116818,47117079:47117211,47117388:47117459,47117569:47117637,47117709:47117780,47118194:47118234,47119223:47119378,47119466:47119707,47122674:47122800,47122875:47122943,47123055:47123241,47124595:47124730,47126965:47127294	14	47106504:47115550,47116083:47116315,47116819:47117078,47117212:47117387,47117460:47117568,47117638:47117708,47117781:47118193,47118235:47119222,47119379:47119465,47119708:47122673,47122801:47122874,47122944:47123054,47123242:47124594,47124731:47126964
	CsLRR-RLK213	99964218:99989468	25250	706	3	99964218:99964665,99985165:99986640,99989272:99989468	2	99964666:99985164,99986641:99989271
	CsLRR-RLK248	74635123:74713298	78175	984	6	74635123:74637469,74643002:74643031,74689336:74689420,74697394:74697614,74706262:74706366,74713132:74713298	5	74637470:74643001,74643032:74689335,74689421:74697393,74697615:74706261,74706367:74713131
	CsLRR-RLK257	101761315:101882624	121309	888	13	101761315:101761726,101762539:101762743,101874198:101874260,101875852:101875978,101876079:101876284,101876382:101876548,101876629:101876700,101876784:101876855,101877142:101877213,101877301:101877439,101878086:101878570,101879804:101880332,101882507:101882624	12	101761727:101762538,101762744:101874197,101874261:101875851,101875979:101876078,101876285:101876381,101876549:101876628,101876701:101876783,101876856:101877141,101877214:101877300,101877440:101878085,101878571:101879803,101880333:101882506
II	CsLRR-RLK19	138792383:138807495	15112	603	11	138792383:138792449,138793334:138793463,138793651:138793722,138798811:138798954,138799053:138799124,138799287:138799352,138799499:138799563,138799677:138799820,138801011:138801352,138804990:138805384,138807181:138807495	10	138792450:138793333,138793464:138793650,138793723:138798810,138798955:138799052,138799125:138799286,138799353:138799498,138799564:138799676,138799821:138801010,138801353:138804989,138805385:138807180
	CsLRR-RLK21	144548065:144556341	8276	624	11	144548065:144548149,144549919:144550051,144550170:144550241,144551790:144551933,144552922:144552993,144553131:144553202,144553288:144553400,144553891:144554022,144554102:144554443,144555204:144555598,144556027:144556341	10	144548150:144549918,144550052:144550169,144550242:144551789,144551934:144552921,144552994:144553130,144553203:144553287,144553401:144553890,144554023:144554101,144554444:144555203,144555599:144556026
	CsLRR-RLK22	148006397:148038563	32166	703	11	148006397:148006708,148015350:148015744,148017986:148018327,148018719:148018865,148018945:148019015,148028045:148028110,148028548:148028691,148031911:148031982,148032167:148032299,148034515:148034773,148038393:148038563	10	148006709:148015349,148015745:148017985,148018328:148018718,148018866:148018944,148019016:148028044,148028111:148028547,148028692:148031910,148031983:148032166,148032300:148034514,148034774:148038392
	CsLRR-RLK28	196344636:196347939	3303	622	11	196344636:196344738,196344839:196344971,196345096:196345167,196345271:196345414,196345501:196345572,196345679:196345738,196345845:196345936,196346170:196346319,196346433:196346774,196347024:196347403,196347619:196347939	10	196344739:196344838,196344972:196345095,196345168:196345270,196345415:196345500,196345573:196345678,196345739:196345844,196345937:196346169,196346320:196346432,196346775:196347023,196347404:196347618
	CsLRR-RLK40	138463336:138471299	7963	623	11	138463336:138463429,138464472:138464604,138464732:138464803,138465838:138465981,138466724:138466795,138466942:138467013,138467102:138467184,138468310:138468438,138468554:138468895,138469837:138470231,138470964:138471299	10	138463430:138464471,138464605:138464731,138464804:138465837,138465982:138466723,138466796:138466941,138467014:138467101,138467185:138468309,138468439:138468553,138468896:138469836,138470232:138470963
	CsLRR-RLK41	138480685:138494899	14214	629	10	138480685:138480778,138481847:138481979,138482107:138482178,138483263:138483406,138484141:138484215,138487001:138487076,138487628:138487874,138487989:138488330,138493435:138493829,138494588:138494899	9	138480779:138481846,138481980:138482106,138482179:138483262,138483407:138484140,138484216:138487000,138487077:138487627,138487875:138487988,138488331:138493434,138493830:138494587
	CsLRR-RLK42	138496891:138652089	155198	1074	21	138496891:138496984,138507875:138508007,138508135:138508206,138509308:138509451,138510191:138510262,138510409:138510480,138510569:138510648,138511594:138511630,138511800:138511882,138515419:138515812,138516581:138516784,138518476:138518585,138519327:138519459,138519542:138519658,138520770:138520913,138521656:138521727,138522022:138522095,138523198:138523326,138649375:138649716,138650617:138651014…	20	138496985:138507874,138508008:138508134,138508207:138509307,138509452:138510190,138510263:138510408,138510481:138510568,138510649:138511593,138511631:138511799,138511883:138515418,138515813:138516580,138516785:138518475,138518586:138519326,138519460:138519541,138519659:138520769,138520914:138521655,138521728:138522021,138522096:138523197,138523327:138649374,138649717:138650616,138651015:138651768
	CsLRR-RLK43	138789217:138797946	8729	626	11	138789217:138789298,138790050:138790182,138790310:138790381,138791491:138791634,138792375:138792446,138792594:138792665,138792754:138792827,138793947:138794075,138794191:138794583,138796479:138796876,138797635:138797946	10	138789299:138790049,138790183:138790309,138790382:138791490,138791635:138792374,138792447:138792593,138792666:138792753,138792828:138793946,138794076:138794190,138794584:138796478,138796877:138797634
	CsLRR-RLK69	42037280:42112556	75276	621	11	42037280:42037594,42038123:42038517,42038716:42039057,42039137:42039268,42039882:42039994,42040078:42040149,42040256:42040327,42042088:42042231,42043478:42043549,42043647:42043779,42112481:42112556	10	42037595:42038122,42038518:42038715,42039058:42039136,42039269:42039881,42039995:42040077,42040150:42040255,42040328:42042087,42042232:42043477,42043550:42043646,42043780:42112480
	CsLRR-RLK129	142446932:142454146	7214	626	11	142446932:142447252,142448041:142448432,142450001:142450342,142451878:142452024,142452129:142452226,142452318:142452377,142452472:142452543,142452664:142452807,142452954:142453025,142453145:142453274,142454044:142454146	10	142447253:142448040,142448433:142450000,142450343:142451877,142452025:142452128,142452227:142452317,142452378:142452471,142452544:142452663,142452808:142452953,142453026:142453144,142453275:142454043
	CsLRR-RLK136	18289295:18305805	16510	568	9	18289295:18289392,18296128:18296271,18301775:18301846,18301984:18302055,18302136:18302245,18302774:18302908,18302983:18303324,18304036:18304430,18305467:18305805	8	18289393:18296127,18296272:18301774,18301847:18301983,18302056:18302135,18302246:18302773,18302909:18302982,18303325:18304035,18304431:18305466
	CsLRR-RLK142	28944359:28962731	18372	971	23	28944359:28944676,28945749:28946140,28946872:28947210,28947303:28947449,28947528:28947601,28948200:28948259,28948369:28948440,28948528:28948671,28953301:28953372,28953532:28953664,28953905:28953955,28957751:28957814,28958789:28958890,28959045:28959128,28959221:28959316,28959400:28959450,28959542:28959682,28960954:28961010,28961087:28961161,28961240:28961512,28961596:28961655,28962105:28962197,289…	22	28944677:28945748,28946141:28946871,28947211:28947302,28947450:28947527,28947602:28948199,28948260:28948368,28948441:28948527,28948672:28953300,28953373:28953531,28953665:28953904,28953956:28957750,28957815:28958788,28958891:28959044,28959129:28959220,28959317:28959399,28959451:28959541,28959683:28960953,28961011:28961086,28961162:28961239,28961513:28961595,28961656:28962104,28962198:28962713
	CsLRR-RLK163	75566511:75572238	5727	637	11	75566511:75566882,75567859:75568238,75568906:75569250,75569343:75569477,75570560:75570660,75570801:75570860,75571012:75571083,75571234:75571377,75571719:75571790,75571920:75572052,75572139:75572238	10	75566883:75567858,75568239:75568905,75569251:75569342,75569478:75570559,75570661:75570800,75570861:75571011,75571084:75571233,75571378:75571718,75571791:75571919,75572053:75572138
	CsLRR-RLK182	64912715:64933576	20861	583	11	64912715:64912759,64919228:64919277,64926506:64926577,64929033:64929176,64930067:64930138,64930237:64930308,64930389:64930501,64930993:64931124,64931204:64931545,64931806:64932200,64933262:64933576	10	64912760:64919227,64919278:64926505,64926578:64929032,64929177:64930066,64930139:64930236,64930309:64930388,64930502:64930992,64931125:64931203,64931546:64931805,64932201:64933261
	CsLRR-RLK204	124819550:124822869	3319	586	10	124819550:124819671,124819823:124819894,124819989:124820132,124820226:124820297,124820424:124820483,124820598:124820695,124820852:124821001,124821097:124821438,124822087:124822466,124822549:124822869	9	124819672:124819822,124819895:124819988,124820133:124820225,124820298:124820423,124820484:124820597,124820696:124820851,124821002:124821096,124821439:124822086,124822467:124822548
	CsLRR-RLK205	133051700:133067694	15994	588	11	133051700:133051748,133053103:133053177,133061847:133061919,133062037:133062180,133062301:133062372,133062532:133062591,133062680:133062765,133062845:133062991,133064358:133064699,133066581:133066978,133067374:133067694	10	133051749:133053102,133053178:133061846,133061920:133062036,133062181:133062300,133062373:133062531,133062592:133062679,133062766:133062844,133062992:133064357,133064700:133066580,133066979:133067373
	CsLRR-RLK237	110586628:110600133	13505	768	16	110586628:110586721,110587382:110587514,110587653:110587724,110590568:110590711,110592414:110592485,110592653:110592724,110592813:110592890,110592966:110593058,110594534:110594677,110597044:110597115,110597283:110597354,110597443:110597519,110598160:110598288,110598372:110598713,110599038:110599432,110599816:110600133	15	110586722:110587381,110587515:110587652,110587725:110590567,110590712:110592413,110592486:110592652,110592725:110592812,110592891:110592965,110593059:110594533,110594678:110597043,110597116:110597282,110597355:110597442,110597520:110598159,110598289:110598371,110598714:110599037,110599433:110599815
	CsLRR-RLK270	48901:57037	8136	586	10	48901:49022,49249:49320,49532:49675,49947:50018,50156:50215,51756:51853,53994:54143,55100:55441,56008:56387,56717:57037	9	49023:49248,49321:49531,49676:49946,50019:50155,50216:51755,51854:53993,54144:55099,55442:56007,56388:56716
	CsLRR-RLK283	48241:54336	6095	659	11	48241:48612,49588:49967,50643:50987,51081:51215,52572:52672,52787:52846,52999:53070,53235:53378,53717:53788,53952:54084,54171:54336	10	48613:49587,49968:50642,50988:51080,51216:52571,52673:52786,52847:52998,53071:53234,53379:53716,53789:53951,54085:54170
III	CsLRR-RLK9	45084560:45092498	7938	665	3	45084560:45085191,45087831:45089139,45092442:45092498	2	45085192:45087830,45089140:45092441
	CsLRR-RLK14	96060748:96063376	2628	629	2	96060748:96061963,96062703:96063376	1	96061964:96062702
	CsLRR-RLK18	127175049:127178499	3450	642	2	127175049:127176321,127177844:127178499	1	127176322:127177843
	CsLRR-RLK20	144322626:144345414	22788	1411	5	144322626:144323608,144336983:144337109,144337893:144338410,144339991:144341652,144344469:144345414	4	144323609:144336982,144337110:144337892,144338411:144339990,144341653:144344468
	CsLRR-RLK26	180241643:180246643	5000	778	2	180241643:180242328,180244993:180246643	1	180242329:180244992
	CsLRR-RLK27	180920697:180927858	7161	628	3	180920697:180921957,180926258:180926772,180927748:180927858	2	180921958:180926257,180926773:180927747
	CsLRR-RLK33	205891379:205893797	2418	605	2	205891379:205892636,205893238:205893797	1	205892637:205893237
	CsLRR-RLK53	113742409:113745357	2948	610	2	113742409:113742998,113744115:113745357	1	113742999:113744114
	CsLRR-RLK56	130880892:130902523	21631	608	11	130880892:130881206,130881599:130881993,130884471:130884812,130886441:130886584,130886699:130886763,130886920:130887019,130887168:130887217,130887333:130887476,130896509:130896580,130896753:130896885,130902457:130902523	10	130881207:130881598,130881994:130884470,130884813:130886440,130886585:130886698,130886764:130886919,130887020:130887167,130887218:130887332,130887477:130896508,130896581:130896752,130896886:130902456
	CsLRR-RLK57	133587535:133591842	4307	591	2	133587535:133588205,133590738:133591842	1	133588206:133590737
	CsLRR-RLK90	162662635:162676732	14097	606	3	162662635:162662638,162673838:162674968,162676047:162676732	2	162662639:162673837,162674969:162676046
	CsLRR-RLK92	182775026:182783391	8365	704	4	182775026:182775664,182775809:182776035,182781530:182782173,182782787:182783391	3	182775665:182775808,182776036:182781529,182782174:182782786
	CsLRR-RLK94	185233082:185235109	2027	642	2	185233082:185233668,185233768:185235109	1	185233669:185233767
	CsLRR-RLK123	118044454:118050902	6448	657	2	118044454:118045121,118049597:118050902	1	118045122:118049596
	CsLRR-RLK126	133473123:133475517	2394	600	2	133473123:133474362,133474955:133475517	1	133474363:133474954
	CsLRR-RLK127	138801347:138803688	2341	683	3	138801347:138802300,138802390:138802816,138803018:138803688	2	138802301:138802389,138802817:138803017
	CsLRR-RLK130	163239597:163243621	4024	729	2	163239597:163240237,163242073:163243621	1	163240238:163242072
	CsLRR-RLK134	16612845:16625883	13038	1026	5	16612845:16612855,16619324:16619869,16622563:16624095,16624868:16625156,16625182:16625883	4	16612856:16619323,16619870:16622562,16624096:16624867,16625157:16625181
	CsLRR-RLK135	18258248:18263730	5482	1062	3	18258248:18258825,18260092:18261756,18262785:18263730	2	18258826:18260091,18261757:18262784
	CsLRR-RLK156	9850378:9852210	1832	585	2	9850378:9850877,9850953:9852210	1	9850878:9850952
	CsLRR-RLK159	28089485:28092616	3131	582	3	28089485:28089974,28090162:28090800,28091997:28092616	2	28089975:28090161,28090801:28091996
	CsLRR-RLK160	33292248:33295844	3596	828	2	33292248:33294117,33295228:33295844	1	33294118:33295227
	CsLRR-RLK176	31536398:31546981	10583	677	2	31536398:31537853,31546407:31546981	1	31537854:31546406
	CsLRR-RLK199	87578730:87601396	22666	714	5	87578730:87578813,87584755:87584807,87593763:87594371,87595362:87596039,87600676:87601396	4	87578814:87584754,87584808:87593762,87594372:87595361,87596040:87600675
	CsLRR-RLK200	87754018:87761850	7832	646	4	87754018:87754307,87754364:87754687,87755681:87756364,87761208:87761850	3	87754308:87754363,87754688:87755680,87756365:87761207
	CsLRR-RLK201	113581103:113583528	2425	708	2	113581103:113581761,113582061:113583528	1	113581762:113582060
	CsLRR-RLK202	115046826:115052016	5190	665	2	115046826:115048155,115051349:115052016	1	115048156:115051348
	CsLRR-RLK206	138780716:138785506	4790	708	2	138780716:138782201,138784866:138785506	1	138782202:138784865
	CsLRR-RLK210	76775048:76778688	3640	600	3	76775048:76775688,76777299:76777547,76777776:76778688	2	76775689:76777298,76777548:76777775
	CsLRR-RLK215	5765690:5768284	2594	633	2	5765690:5766354,5767048:5768284	1	5766355:5767047
	CsLRR-RLK230	130416646:130476248	59602	862	9	130416646:130417981,130422100:130422750,130425631:130425725,130432201:130432293,130441631:130441745,130449824:130449873,130469947:130470051,130472598:130472706,130476214:130476248	8	130417982:130422099,130422751:130425630,130425726:130432200,130432294:130441630,130441746:130449823,130449874:130469946,130470052:130472597,130472707:130476213
	CsLRR-RLK231	7209558:7215176	5618	613	2	7209558:7210180,7213958:7215176	1	7210181:7213957
	CsLRR-RLK242	20767815:20770278	2463	541	2	20767815:20768799,20769638:20770278	1	20768800:20769637
	CsLRR-RLK247	60144643:60146952	2309	611	2	60144643:60145864,60146339:60146952	1	60145865:60146338
	CsLRR-RLK250	85484317:85490720	6403	654	2	85484317:85485631,85490071:85490720	1	85485632:85490070
	CsLRR-RLK251	89950422:89953770	3348	658	3	89950422:89951107,89951412:89952038,89953107:89953770	2	89951108:89951411,89952039:89953106
	CsLRR-RLK252	2572261:2580064	7803	674	3	2572261:2572874,2573765:2575081,2579971:2580064	2	2572875:2573764,2575082:2579970
	CsLRR-RLK258	108376425:108386877	10452	703	4	108376425:108376497,108383366:108384086,108385361:108385775,108385975:108386877	3	108376498:108383365,108384087:108385360,108385776:108385974
	CsLRR-RLK263	54602:59486	4884	650	3	54602:55206,56218:57555,59477:59486	2	55207:56217,57556:59476
	CsLRR-RLK278	6931:63058	56127	968	5	6931:7581,59573:60562,60674:61040,61182:61505,62484:63058	4	7582:59572,60563:60673,61041:61181,61506:62483
	CsLRR-RLK286	31119:39013	7894	519	2	31119:32352,38688:39013	1	32353:38687
	CsLRR-RLK290	71763:74194	2431	610	2	71763:73059,73659:74194	1	73060:73658
	CsLRR-RLK306	3688:5148	1460	450	2	3688:4143,4252:5148	1	4144:4251
IV	CsLRR-RLK11	62551491:62555186	3695	655	4	62551491:62551833,62552865:62553125,62553241:62554113,62554696:62555186	3	62551834:62552864,62553126:62553240,62554114:62554695
	CsLRR-RLK35	22296458:22300441	3983	684	4	22296458:22296936,22297757:22298629,22298736:22298996,22300000:22300441	3	22296937:22297756,22298630:22298735,22298997:22299999
	CsLRR-RLK120	77269020:77274775	5755	651	4	77269020:77269362,77272083:77272343,77272563:77273435,77274297:77274775	3	77269363:77272082,77272344:77272562,77273436:77274296
	CsLRR-RLK157	22448808:22458376	9568	649	5	22448808:22448962,22449264:22449731,22455857:22456729,22456843:22457103,22458184:22458376	4	22448963:22449263,22449732:22455856,22456730:22456842,22457104:22458183
	CsLRR-RLK217	12895840:12900047	4207	676	4	12895840:12896309,12897829:12898701,12898832:12899092,12899621:12900047	3	12896310:12897828,12898702:12898831,12899093:12899620
	CsLRR-RLK219	37467689:37472540	4851	945	2	37467689:37470164,37472179:37472540	1	37470165:37472178
	CsLRR-RLK240	6660266:6664035	3769	984	2	6660266:6662855,6663671:6664035	1	6662856:6663670
	CsLRR-RLK244	47443452:47446412	2960	681	4	47443452:47443881,47444442:47444702,47444871:47445743,47445931:47446412	3	47443882:47444441,47444703:47444870,47445744:47445930
V	CsLRR-RLK146	58145051:58154717	9666	722	16	58145051:58145162,58145471:58145603,58145767:58145838,58145922:58145987,58146127:58146198,58146317:58146388,58147038:58147109,58147226:58147291,58147373:58147438,58147521:58147846,58148598:58148845,58150818:58151089,58151179:58151317,58152118:58152260,58152387:58152543,58154565:58154717	15	58145163:58145470,58145604:58145766,58145839:58145921,58145988:58146126,58146199:58146316,58146389:58147037,58147110:58147225,58147292:58147372,58147439:58147520,58147847:58148597,58148846:58150817,58151090:58151178,58151318:58152117,58152261:58152386,58152544:58154564
	CsLRR-RLK153	135457683:135465833	8150	806	17	135457683:135457750,135457871:135458040,135458256:135458385,135458465:135458536,135459125:135459190,135459329:135459400,135459477:135459548,135459631:135459702,135459784:135459849,135459929:135459994,135460775:135461178,135461323:135461732,135461969:135462240,135462759:135462897,135464040:135464161,135464667:135464823,135465771:135465833	16	135457751:135457870,135458041:135458255,135458386:135458464,135458537:135459124,135459191:135459328,135459401:135459476,135459549:135459630,135459703:135459783,135459850:135459928,135459995:135460774,135461179:135461322,135461733:135461968,135462241:135462758,135462898:135464039,135464162:135464666,135464824:135465770
	CsLRR-RLK155	162139840:162150479	10639	714	16	162139840:162139927,162140723:162140855,162140964:162141035,162141116:162141181,162141276:162141347,162141522:162141593,162143112:162143183,162143280:162143345,162143427:162143492,162143584:162143909,162147424:162147680,162148130:162148401,162148506:162148641,162149135:162149277,162149398:162149554,162150333:162150479	15	162139928:162140722,162140856:162140963,162141036:162141115,162141182:162141275,162141348:162141521,162141594:162143111,162143184:162143279,162143346:162143426,162143493:162143583,162143910:162147423,162147681:162148129,162148402:162148505,162148642:162149134,162149278:162149397,162149555:162150332
	CsLRR-RLK259	110793172:110801999	8827	682	15	110793172:110793327,110793884:110794040,110794131:110794267,110795480:110795612,110796146:110796417,110796852:110797135,110799651:110799961,110800052:110800114,110800212:110800277,110800360:110800431,110801179:110801250,110801350:110801421,110801567:110801632,110801722:110801793,110801884:110801999	14	110793328:110793883,110794041:110794130,110794268:110795479,110795613:110796145,110796418:110796851,110797136:110799650,110799962:110800051,110800115:110800211,110800278:110800359,110800432:110801178,110801251:110801349,110801422:110801566,110801633:110801721,110801794:110801883
VI	CsLRR-RLK6	38087602:38094704	7102	637	11	38087602:38087888,38088013:38088168,38089634:38089766,38089854:38090044,38090741:38091147,38092529:38092669,38092760:38092903,38093048:38093119,38093856:38094000,38094189:38094366,38094645:38094704	10	38087889:38088012,38088169:38089633,38089767:38089853,38090045:38090740,38091148:38092528,38092670:38092759,38092904:38093047,38093120:38093855,38094001:38094188,38094367:38094644
	CsLRR-RLK34	210642688:210651143	8455	772	7	210642688:210644044,210644179:210644312,210648562:210648805,210649514:210649725,210649813:210649838,210650147:210650258,210650910:210651143	6	210644045:210644178,210644313:210648561,210648806:210649513,210649726:210649812,210649839:210650146,210650259:210650909
	CsLRR-RLK51	106687681:106697399	9718	792	8	106687681:106687908,106688786:106688897,106689328:106689353,106689453:106689664,106689861:106690104,106690689:106690822,106691132:106692380,106697226:106697399	7	106687909:106688785,106688898:106689327,106689354:106689452,106689665:106689860,106690105:106690688,106690823:106691131,106692381:106697225
	CsLRR-RLK86	132615498:132673840	58342	1244	15	132615498:132617012,132623781:132623819,132629742:132629788,132649842:132649881,132656828:132656889,132658368:132658458,132662385:132662487,132662577:132662718,132665525:132665596,132665674:132665817,132665905:132666039,132667682:132668292,132668453:132668643,132672489:132672621,132673431:132673840	14	132617013:132623780,132623820:132629741,132629789:132649841,132649882:132656827,132656890:132658367,132658459:132662384,132662488:132662576,132662719:132665524,132665597:132665673,132665818:132665904,132666040:132667681,132668293:132668452,132668644:132672488,132672622:132673430
	CsLRR-RLK143	29034118:29040436	6318	727	13	29034118:29034378,29034964:29035155,29035267:29035421,29035518:29035650,29035751:29035941,29036157:29036642,29036963:29037024,29037133:29037228,29037408:29037551,29037640:29037783,29039777:29039848,29040091:29040223,29040322:29040436	12	29034379:29034963,29035156:29035266,29035422:29035517,29035651:29035750,29035942:29036156,29036643:29036962,29037025:29037132,29037229:29037407,29037552:29037639,29037784:29039776,29039849:29040090,29040224:29040321
	CsLRR-RLK145	56257512:56267534	10022	769	5	56257512:56257897,56258564:56259742,56264504:56264586,56264682:56265060,56267252:56267534	4	56257898:56258563,56259743:56264503,56264587:56264681,56265061:56267251
	CsLRR-RLK151	106668864:106679945	11081	740	13	106668864:106669124,106669423:106669617,106669717:106669871,106669956:106670088,106670198:106670388,106671370:106671855,106673684:106673745,106673848:106673943,106676985:106677128,106677848:106677991,106679264:106679335,106679550:106679682,106679795:106679945	12	106669125:106669422,106669618:106669716,106669872:106669955,106670089:106670197,106670389:106671369,106671856:106673683,106673746:106673847,106673944:106676984,106677129:106677847,106677992:106679263,106679336:106679549,106679683:106679794
	CsLRR-RLK161	34675996:34686800	10804	823	11	34675996:34676038,34676783:34676921,34679532:34679603,34679725:34679868,34679956:34680096,34682446:34682858,34683237:34683427,34683514:34683646,34684566:34685127,34685210:34685324,34686282:34686800	10	34676039:34676782,34676922:34679531,34679604:34679724,34679869:34679955,34680097:34682445,34682859:34683236,34683428:34683513,34683647:34684565,34685128:34685209,34685325:34686281
	CsLRR-RLK207	63732505:63737807	5302	697	9	63732505:63733106,63733506:63733638,63733743:63733933,63734176:63734774,63735081:63735221,63735309:63735452,63735535:63735606,63737497:63737635,63737735:63737807	8	63733107:63733505,63733639:63733742,63733934:63734175,63734775:63735080,63735222:63735308,63735453:63735534,63735607:63737496,63737636:63737734
	CsLRR-RLK221	60513109:60516326	3217	738	6	60513109:60513342,60513453:60513626,60514031:60514224,60514314:60514557,60514846:60514979,60515090:60516326	5	60513343:60513452,60513627:60514030,60514225:60514313,60514558:60514845,60514980:60515089
	CsLRR-RLK234	45508540:45515169	6629	792	7	45508540:45508818,45510065:45510176,45510976:45511025,45511127:45511332,45511606:45511846,45512246:45512379,45513813:45515169	6	45508819:45510064,45510177:45510975,45511026:45511126,45511333:45511605,45511847:45512245,45512380:45513812
	CsLRR-RLK246	54695920:54701565	5645	667	13	54695920:54696004,54696257:54696395,54696909:54696980,54697131:54697274,54697357:54697506,54698491:54698607,54698682:54698746,54699097:54699366,54699869:54700074,54700156:54700288,54700374:54700531,54700831:54701046,54701317:54701565	12	54696005:54696256,54696396:54696908,54696981:54697130,54697275:54697356,54697507:54698490,54698608:54698681,54698747:54699096,54699367:54699868,54700075:54700155,54700289:54700373,54700532:54700830,54701047:54701316
	CsLRR-RLK256	56432918:56443732	10814	764	9	56432918:56433023,56438082:56438164,56438722:56439871,56439998:56440131,56441287:56441530,56442105:56442313,56442419:56442444,56443052:56443163,56443502:56443732	8	56433024:56438081,56438165:56438721,56439872:56439997,56440132:56441286,56441531:56442104,56442314:56442418,56442445:56443051,56443164:56443501
	CsLRR-RLK271	56905:62171	5266	667	13	56905:57153,57364:57579,58339:58496,58579:58711,58829:59034,59284:59553,59997:60061,60148:60264,60916:61065,61157:61300,61416:61487,61775:61913,62087:62171	12	57154:57363,57580:58338,58497:58578,58712:58828,59035:59283,59554:59996,60062:60147,60265:60915,61066:61156,61301:61415,61488:61774,61914:62086
VII	CsLRR-RLK8	43636711:43640139	3428	968	2	43636711:43638157,43638680:43640139	1	43638158:43638679
	CsLRR-RLK23	164224216:164233359	9143	1160	2	164224216:164224347,164230009:164233359	1	164224348:164230008
	CsLRR-RLK49	39440743:39443311	2568	821	2	39440743:39442395,39442499:39443311	1	39442396:39442498
	CsLRR-RLK93	184892889:184896256	3367	968	2	184892889:184894335,184894797:184896256	1	184894336:184894796
	CsLRR-RLK105	55801584:55831608	30024	1035	6	55801584:55803123,55803774:55805145,55811942:55812035,55814023:55814085,55822313:55822348,55831606:55831608	5	55803124:55803773,55805146:55811941,55812036:55814022,55814086:55822312,55822349:55831605
	CsLRR-RLK114	11655602:11658058	2456	793	2	11655602:11656702,11656778:11658058	1	11656703:11656777
	CsLRR-RLK150	105314546:105318980	4434	676	2	105314546:105315180,105317585:105318980	1	105315181:105317584
	CsLRR-RLK175	18248256:18251651	3395	1102	2	18248256:18249736,18249824:18251651	1	18249737:18249823
	CsLRR-RLK216	11920465:11923697	3232	880	2	11920465:11921938,11922529:11923697	1	11921939:11922528
	CsLRR-RLK245	48364943:48367659	2716	872	2	48364943:48366099,48366198:48367659	1	48366100:48366197
	CsLRR-RLK269	58706:62203	3497	921	3	58706:60152,60737:61370,61519:62203	2	60153:60736,61371:61518
	CsLRR-RLK272	21666:26125	4459	637	3	21666:22309,24771:25696,25782:26125	2	22310:24770,25697:25781
	CsLRR-RLK293	19208:23940	4732	665	2	19208:19851,22587:23940	1	19852:22586
VIII-1	CsLRR-RLK38	123712531:123721817	9286	880	17	123712531:123712589,123712779:123712853,123712965:123713036,123713752:123713913,123714008:123714082,123715464:123715535,123715641:123715712,123715811:123715879,123716052:123716126,123717396:123717467,123717631:123717765,123718162:123718640,123718727:123718882,123718975:123719111,123719652:123719871,123720230:123720471,123721347:123721817	16	123712590:123712778,123712854:123712964,123713037:123713751,123713914:123714007,123714083:123715463,123715536:123715640,123715713:123715810,123715880:123716051,123716127:123717395,123717468:123717630,123717766:123718161,123718641:123718726,123718883:123718974,123719112:123719651,123719872:123720229,123720472:123721346
	CsLRR-RLK85	128497997:128547296	49299	1132	24	128497997:128498065,128498312:128498393,128498595:128498770,128498837:128499096,128503638:128503938,128504280:128504414,128506486:128506736,128507158:128507209,128511134:128511417,128521613:128521771,128522672:128523177,128523348:128523406,128524275:128524362,128524561:128524632,128524802:128524870,128525131:128525199,128532568:128532645,128533729:128533800,128533909:128533980,128534145:128534288…	23	128498066:128498311,128498394:128498594,128498771:128498836,128499097:128503637,128503939:128504279,128504415:128506485,128506737:128507157,128507210:128511133,128511418:128521612,128521772:128522671,128523178:128523347,128523407:128524274,128524363:128524560,128524633:128524801,128524871:128525130,128525200:128532567,128532646:128533728,128533801:128533908,128533981:128534144,128534289:128534600…
	CsLRR-RLK95	185307863:185419767	111904	1883	40	185307863:185308013,185315404:185315551,185317418:185317489,185317607:185317678,185319661:185319804,185319902:185319973,185320104:185320175,185346509:185346583,185347594:185347662,185347931:185347999,185348316:185348387,185348488:185348574,185349039:185349107,185350628:185351136,185352212:185352370,185352745:185353028,185384313:185384364,185384728:185384978,185387042:185387176,185387299:185387537…	39	185308014:185315403,185315552:185317417,185317490:185317606,185317679:185319660,185319805:185319901,185319974:185320103,185320176:185346508,185346584:185347593,185347663:185347930,185348000:185348315,185348388:185348487,185348575:185349038,185349108:185350627,185351137:185352211,185352371:185352744,185353029:185384312,185384365:185384727,185384979:185387041,185387177:185387298,185387538:185390704…
	CsLRR-RLK96	186077801:186184332	106531	1131	23	186077801:186077971,186082548:186082736,186127216:186127334,186134888:186134913,186172421:186172926,186178086:186178321,186179111:186179330,186179408:186179547,186179661:186179813,186179895:186180367,186180466:186180600,186180761:186180832,186180919:186180993,186181094:186181162,186181266:186181337,186181455:186181526,186181602:186181676,186181764:186181925,186182015:186182086,186182224:186182298…	22	186077972:186082547,186082737:186127215,186127335:186134887,186134914:186172420,186172927:186178085,186178322:186179110,186179331:186179407,186179548:186179660,186179814:186179894,186180368:186180465,186180601:186180760,186180833:186180918,186180994:186181093,186181163:186181265,186181338:186181454,186181527:186181601,186181677:186181763,186181926:186182014,186182087:186182223,186182299:186182538…
	CsLRR-RLK115	22593788:22602847	9059	925	19	22593788:22593869,22594441:22594561,22594638:22594709,22595014:22595088,22595176:22595247,22595349:22595484,22595663:22595718,22595895:22595966,22596105:22596176,22596260:22596328,22596422:22596496,22597378:22597449,22597574:22597708,22598007:22598479,22599215:22599361,22599455:22599591,22600239:22600458,22601425:22601657,22602389:22602847	18	22593870:22594440,22594562:22594637,22594710:22595013,22595089:22595175,22595248:22595348,22595485:22595662,22595719:22595894,22595967:22596104,22596177:22596259,22596329:22596421,22596497:22597377,22597450:22597573,22597709:22598006,22598480:22599214,22599362:22599454,22599592:22600238,22600459:22601424,22601658:22602388
	CsLRR-RLK116	22646322:22843066	196744	1866	36	22646322:22646371,22650060:22650131,22651515:22651589,22651687:22651758,22662993:22663154,22663273:22663347,22663719:22663790,22664126:22664194,22664379:22664453,22674676:22674747,22674913:22675047,22675333:22675799,22675935:22676087,22676181:22676317,22678044:22678263,22679150:22679385,22794217:22794655,22799775:22800034,22802843:22802981,22806979:22807099,22807195:22807266,22808545:22808619,228…	35	22646372:22650059,22650132:22651514,22651590:22651686,22651759:22662992,22663155:22663272,22663348:22663718,22663791:22664125,22664195:22664378,22664454:22674675,22674748:22674912,22675048:22675332,22675800:22675934,22676088:22676180,22676318:22678043,22678264:22679149,22679386:22794216,22794656:22799774,22800035:22802842,22802982:22806978,22807100:22807194,22807267:22808544,22808620:22808715,228…
	CsLRR-RLK117	22900742:22934377	33635	959	19	22900742:22900868,22908061:22908181,22908276:22908347,22909872:22909946,22910058:22910111,22911187:22911336,22911469:22911543,22912035:22912106,22912429:22912497,22912678:22912752,22914179:22914250,22914419:22914553,22914704:22915173,22915262:22915405,22915498:22915634,22916165:22916384,22927625:22927860,22928881:22929246,22934168:22934377	18	22900869:22908060,22908182:22908275,22908348:22909871,22909947:22910057,22910112:22911186,22911337:22911468,22911544:22912034,22912107:22912428,22912498:22912677,22912753:22914178,22914251:22914418,22914554:22914703,22915174:22915261,22915406:22915497,22915635:22916164,22916385:22927624,22927861:22928880,22929247:22934167
	CsLRR-RLK162	69279527:69292398	12871	880	17	69279527:69279997,69281067:69281302,69282308:69282527,69283767:69283903,69283997:69284146,69284247:69284728,69285301:69285444,69285624:69285695,69287529:69287603,69287775:69287843,69287964:69288035,69288139:69288210,69288384:69288458,69288558:69288719,69289428:69289499,69289596:69289670,69292340:69292398	16	69279998:69281066,69281303:69282307,69282528:69283766,69283904:69283996,69284147:69284246,69284729:69285300,69285445:69285623,69285696:69287528,69287604:69287774,69287844:69287963,69288036:69288138,69288211:69288383,69288459:69288557,69288720:69289427,69289500:69289595,69289671:69292339
	CsLRR-RLK209	74112826:74132698	19872	925	20	74112826:74112871,74114252:74114402,74115106:74115177,74115344:74115415,74115553:74115696,74115874:74115945,74116061:74116132,74116518:74116592,74116938:74117006,74117273:74117341,74117506:74117577,74117975:74118043,74118732:74118800,74118972:74119471,74121397:74121549,74122429:74122712,74123151:74123202,74123378:74123628,74123951:74124085,74132348:74132698	19	74112872:74114251,74114403:74115105,74115178:74115343,74115416:74115552,74115697:74115873,74115946:74116060,74116133:74116517,74116593:74116937,74117007:74117272,74117342:74117505,74117578:74117974,74118044:74118731,74118801:74118971,74119472:74121396,74121550:74122428,74122713:74123150,74123203:74123377,74123629:74123950,74124086:74132347
	CsLRR-RLK284	257:10826	10569	723	13	257:330,1048:1116,1377:1445,1615:1686,1889:1975,3231:3299,3469:3974,4810:4968,6343:6626,7268:7319,7740:7990,10005:10139,10482:10826	12	331:1047,1117:1376,1446:1614,1687:1888,1976:3230,3300:3468,3975:4809,4969:6342,6627:7267,7320:7739,7991:10004,10140:10481
VIII-2	CsLRR-RLK36	54475749:54496276	20527	999	24	54475749:54475753,54480462:54480650,54482775:54482846,54483069:54483140,54483245:54483316,54483570:54483641,54484527:54484598,54484710:54484781,54484946:54485017,54485109:54485180,54485295:54485366,54485553:54485624,54485708:54485773,54487003:54487068,54487273:54487317,54487545:54487609,54488671:54489047,54490883:54491081,54491173:54491337,54491937:54492055,54492468:54492678,54492774:54493008,544…	23	54475754:54480461,54480651:54482774,54482847:54483068,54483141:54483244,54483317:54483569,54483642:54484526,54484599:54484709,54484782:54484945,54485018:54485108,54485181:54485294,54485367:54485552,54485625:54485707,54485774:54487002,54487069:54487272,54487318:54487544,54487610:54488670,54489048:54490882,54491082:54491172,54491338:54491936,54492056:54492467,54492679:54492773,54493009:54493649,544…
	CsLRR-RLK110	120397580:120412109	14529	980	23	120397580:120398002,120398378:120398528,120398807:120399044,120399351:120399561,120399687:120399805,120400060:120400194,120400526:120400724,120400866:120401230,120401465:120401514,120401613:120401651,120401738:120401797,120402005:120402070,120402186:120402254,120405906:120405977,120406082:120406165,120406315:120406386,120406477:120406548,120406622:120406693,120406862:120406933,120407014:120407085…	22	120398003:120398377,120398529:120398806,120399045:120399350,120399562:120399686,120399806:120400059,120400195:120400525,120400725:120400865,120401231:120401464,120401515:120401612,120401652:120401737,120401798:120402004,120402071:120402185,120402255:120405905,120405978:120406081,120406166:120406314,120406387:120406476,120406549:120406621,120406694:120406861,120406934:120407013,120407086:120407189…
	CsLRR-RLK113	162044994:162067657	22663	985	25	162044994:162045386,162045950:162046100,162046223:162046254,162046364:162046455,162046551:162046761,162047070:162047188,162047512:162047679,162047782:162047983,162052087:162052463,162052782:162052846,162053370:162053414,162053673:162053738,162054187:162054252,162054337:162054408,162054763:162054834,162054935:162055006,162055099:162055170,162055570:162055641,162055754:162055825,162056793:162056864…	24	162045387:162045949,162046101:162046222,162046255:162046363,162046456:162046550,162046762:162047069,162047189:162047511,162047680:162047781,162047984:162052086,162052464:162052781,162052847:162053369,162053415:162053672,162053739:162054186,162054253:162054336,162054409:162054762,162054835:162054934,162055007:162055098,162055171:162055569,162055642:162055753,162055826:162056792,162056865:162057561…
	CsLRR-RLK140	27186863:27223790	36927	946	22	27186863:27187053,27189419:27189487,27189555:27189626,27189761:27189832,27189963:27190034,27190144:27190212,27190304:27190375,27190499:27190570,27190666:27190734,27198611:27198679,27213364:27213429,27214847:27214906,27215036:27215068,27215220:27215260,27219269:27219645,27219719:27219917,27220257:27220397,27220988:27221106,27221241:27221451,27221769:27222006,27222658:27222808,27223413:27223790	21	27187054:27189418,27189488:27189554,27189627:27189760,27189833:27189962,27190035:27190143,27190213:27190303,27190376:27190498,27190571:27190665,27190735:27198610,27198680:27213363,27213430:27214846,27214907:27215035,27215069:27215219,27215261:27219268,27219646:27219718,27219918:27220256,27220398:27220987,27221107:27221240,27221452:27221768,27222007:27222657,27222809:27223412
	CsLRR-RLK141	27378560:27388273	9713	993	23	27378560:27378940,27379370:27379520,27380590:27380821,27380936:27381146,27381282:27381400,27382255:27382392,27382793:27382991,27383065:27383522,27383687:27383718,27383869:27383904,27384023:27384076,27384377:27384445,27384848:27384916,27385622:27385690,27385788:27385859,27385981:27386052,27386143:27386211,27386313:27386384,27386503:27386574,27386720:27386791,27386876:27386944,27387035:27387106,273…	22	27378941:27379369,27379521:27380589,27380822:27380935,27381147:27381281,27381401:27382254,27382393:27382792,27382992:27383064,27383523:27383686,27383719:27383868,27383905:27384022,27384077:27384376,27384446:27384847,27384917:27385621,27385691:27385787,27385860:27385980,27386053:27386142,27386212:27386312,27386385:27386502,27386575:27386719,27386792:27386875,27386945:27387034,27387107:27388079
	CsLRR-RLK147	99080140:99177981	97841	914	24	99080140:99080210,99081617:99081685,99081888:99081959,99132777:99132848,99133383:99133454,99133543:99133614,99134306:99134377,99134463:99134534,99134631:99134705,99134810:99134878,99134973:99135044,99137227:99137289,99160241:99160309,99168570:99168632,99168726:99168761,99169312:99169367,99171998:99172202,99172356:99172416,99173991:99174312,99174465:99174586,99176573:99176783,99176889:99177126,991…	23	99080211:99081616,99081686:99081887,99081960:99132776,99132849:99133382,99133455:99133542,99133615:99134305,99134378:99134462,99134535:99134630,99134706:99134809,99134879:99134972,99135045:99137226,99137290:99160240,99160310:99168569,99168633:99168725,99168762:99169311,99169368:99171997,99172203:99172355,99172417:99173990,99174313:99174464,99174587:99176572,99176784:99176888,99177127:99177297,991…
	CsLRR-RLK148	99957155:100119971	162816	1056	27	99957155:99957249,100007475:100007546,100008931:100008999,100009392:100009463,100039339:100039410,100039673:100039744,100039849:100039920,100041675:100041746,100041832:100041903,100042000:100042074,100042179:100042256,100042351:100042422,100043405:100043470,100063140:100063202,100063294:100063329,100063856:100063911,100083801:100084213,100085771:100086092,100086241:100086362,100088411:100088621,1…	26	99957250:100007474,100007547:100008930,100009000:100009391,100009464:100039338,100039411:100039672,100039745:100039848,100039921:100041674,100041747:100041831,100041904:100041999,100042075:100042178,100042257:100042350,100042423:100043404,100043471:100063139,100063203:100063293,100063330:100063855,100063912:100083800,100084214:100085770,100086093:100086240,100086363:100088410,100088622:100088725,…
	CsLRR-RLK149	100459117:100475442	16325	743	20	100459117:100459360,100459446:100459495,100460175:100460325,100461416:100461537,100461612:100461652,100461810:100462020,100462160:100462278,100462773:100462913,100463295:100463490,100463590:100463836,100473304:100473372,100473953:100474024,100474116:100474187,100474308:100474379,100474467:100474535,100474627:100474698,100474816:100474887,100475061:100475132,100475221:100475289,100475372:100475442	19	100459361:100459445,100459496:100460174,100460326:100461415,100461538:100461611,100461653:100461809,100462021:100462159,100462279:100462772,100462914:100463294,100463491:100463589,100463837:100473303,100473373:100473952,100474025:100474115,100474188:100474307,100474380:100474466,100474536:100474626,100474699:100474815,100474888:100475060,100475133:100475220,100475290:100475371
	CsLRR-RLK165	95985414:96001433	16019	1022	24	95985414:95985528,95985668:95985842,95989441:95989512,95989708:95989776,95989871:95989942,95990455:95990526,95990638:95990709,95991094:95991165,95991349:95991420,95991521:95991592,95991678:95991749,95992688:95992759,95992897:95992962,95993117:95993182,95993270:95993311,95993492:95993550,95994178:95994557,95994653:95994848,95995308:95995454,95999437:95999555,95999725:95999935,96000043:96000283,960…	23	95985529:95985667,95985843:95989440,95989513:95989707,95989777:95989870,95989943:95990454,95990527:95990637,95990710:95991093,95991166:95991348,95991421:95991520,95991593:95991677,95991750:95992687,95992760:95992896,95992963:95993116,95993183:95993269,95993312:95993491,95993551:95994177,95994558:95994652,95994849:95995307,95995455:95999436,95999556:95999724,95999936:96000042,96000284:96000735,960…
	CsLRR-RLK168	128515374:128583505	68131	980	23	128515374:128515458,128515881:128516055,128533754:128533825,128535402:128535473,128535673:128535744,128535862:128535933,128551016:128551087,128551182:128551253,128551330:128551401,128551525:128551599,128551692:128551763,128552373:128552444,128567994:128568050,128568144:128568179,128568337:128568377,128568758:128569134,128569408:128569603,128575116:128575265,128575844:128575962,128576042:128576252…	22	128515459:128515880,128516056:128533753,128533826:128535401,128535474:128535672,128535745:128535861,128535934:128551015,128551088:128551181,128551254:128551329,128551402:128551524,128551600:128551691,128551764:128552372,128552445:128567993,128568051:128568143,128568180:128568336,128568378:128568757,128569135:128569407,128569604:128575115,128575266:128575843,128575963:128576041,128576253:128576363…
	CsLRR-RLK169	128949451:129010515	61064	1011	24	128949451:128949819,128950260:128950413,128950730:128950967,128951078:128951288,128951369:128951487,128952050:128952220,128953583:128953778,128954054:128954430,128954806:128954837,128954982:128955017,128955112:128955177,128956836:128956910,128968347:128968418,128969899:128969976,128970069:128970143,128970271:128970342,128970417:128970488,128970607:128970678,128980358:128980429,128980540:128980611…	23	128949820:128950259,128950414:128950729,128950968:128951077,128951289:128951368,128951488:128952049,128952221:128953582,128953779:128954053,128954431:128954805,128954838:128954981,128955018:128955111,128955178:128956835,128956911:128968346,128968419:128969898,128969977:128970068,128970144:128970270,128970343:128970416,128970489:128970606,128970679:128980357,128980430:128980539,128980612:128980836…
	CsLRR-RLK170	129312163:129379799	67636	977	23	129312163:129312531,129312958:129313105,129313361:129313598,129313710:129313920,129314001:129314119,129314860:129315030,129327741:129327936,129328219:129328589,129329003:129329034,129329193:129329228,129332703:129332774,129343145:129343216,129355098:129355169,129355787:129355864,129355957:129356031,129356159:129356230,129356307:129356378,129356500:129356571,129357044:129357115,129357226:129357297…	22	129312532:129312957,129313106:129313360,129313599:129313709,129313921:129314000,129314120:129314859,129315031:129327740,129327937:129328218,129328590:129329002,129329035:129329192,129329229:129332702,129332775:129343144,129343217:129355097,129355170:129355786,129355865:129355956,129356032:129356158,129356231:129356306,129356379:129356499,129356572:129357043,129357116:129357225,129357298:129357533…
	CsLRR-RLK171	129398008:129413407	15399	968	23	129398008:129398382,129398706:129398856,129399007:129399244,129399368:129399578,129399699:129399817,129400205:129400351,129402684:129402879,129403131:129403510,129403832:129403872,129404080:129404115,129404197:129404253,129405760:129405825,129406827:129406898,129407315:129407386,129407477:129407548,129407639:129407710,129407803:129407874,129407986:129408057,129408587:129408658,129408751:129408822…	22	129398383:129398705,129398857:129399006,129399245:129399367,129399579:129399698,129399818:129400204,129400352:129402683,129402880:129403130,129403511:129403831,129403873:129404079,129404116:129404196,129404254:129405759,129405826:129406826,129406899:129407314,129407387:129407476,129407549:129407638,129407711:129407802,129407875:129407985,129408058:129408586,129408659:129408750,129408823:129410251…
	CsLRR-RLK172	129458216:129475223	17007	964	23	129458216:129458376,129458828:129458899,129460425:129460496,129460583:129460654,129460735:129460806,129461590:129461661,129461735:129461806,129461934:129462005,129462156:129462227,129462332:129462403,129466442:129466510,129466651:129466716,129466862:129466921,129467003:129467038,129467168:129467217,129467335:129467702,129467804:129468002,129468081:129468215,129469325:129469443,129469631:129469841…	22	129458377:129458827,129458900:129460424,129460497:129460582,129460655:129460734,129460807:129461589,129461662:129461734,129461807:129461933,129462006:129462155,129462228:129462331,129462404:129466441,129466511:129466650,129466717:129466861,129466922:129467002,129467039:129467167,129467218:129467334,129467703:129467803,129468003:129468080,129468216:129469324,129469444:129469630,129469842:129469922…
	CsLRR-RLK268	54274:66018	11744	1010	24	54274:54367,55948:56125,56773:56844,56977:57045,57126:57197,57478:57549,57659:57730,57815:57886,57994:58065,58187:58258,58359:58430,59771:59839,60104:60169,61294:61356,61465:61512,61668:61711,62355:62743,62831:63026,63450:63593,64013:64131,64211:64421,64546:64777,64897:65047,65635:66018	23	54368:55947,56126:56772,56845:56976,57046:57125,57198:57477,57550:57658,57731:57814,57887:57993,58066:58186,58259:58358,58431:59770,59840:60103,60170:61293,61357:61464,61513:61667,61712:62354,62744:62830,63027:63449,63594:64012,64132:64210,64422:64545,64778:64896,65048:65634
IX	CsLRR-RLK17	125723733:125725644	1911	599	2	125723733:125724992,125725105:125725644	1	125724993:125725104
	CsLRR-RLK58	134800216:134805019	4803	952	2	134800216:134800748,134802694:134805019	1	134800749:134802693
	CsLRR-RLK83	120738834:120742063	3229	910	2	120738834:120739351,120739849:120742063	1	120739352:120739848
	CsLRR-RLK103	49837428:49840907	3479	843	4	49837428:49837942,49838632:49839373,49839605:49840487,49840516:49840907	3	49837943:49838631,49839374:49839604,49840488:49840515
	CsLRR-RLK191	111239487:111255063	15576	910	5	111239487:111240852,111240976:111241674,111242440:111242929,111250665:111250713,111254935:111255063	4	111240853:111240975,111241675:111242439,111242930:111250664,111250714:111254934
	CsLRR-RLK208	70174726:70183400	8674	1062	3	70174726:70175222,70180388:70180795,70181117:70183400	2	70175223:70180387,70180796:70181116
	CsLRR-RLK214	104741975:104745726	3751	952	2	104741975:104744324,104745218:104745726	1	104744325:104745217
	CsLRR-RLK223	108817610:108868187	50577	866	5	108817610:108819695,108826834:108827204,108833645:108833665,108855821:108855826,108868071:108868187	4	108819696:108826833,108827205:108833644,108833666:108855820,108855827:108868070
	CsLRR-RLK224	110043954:110068767	24813	835	4	110043954:110045357,110045456:110046074,110049246:110049551,110068589:110068767	3	110045358:110045455,110046075:110049245,110049552:110068588
	CsLRR-RLK225	110099302:110101321	2019	673	1	110099302:110101320	0
	CsLRR-RLK226	110631712:110635798	4086	889	2	110631712:110633872,110635290:110635798	1	110633873:110635289
	CsLRR-RLK227	110743333:110747799	4466	917	2	110743333:110743862,110745576:110747799	1	110743863:110745575
	CsLRR-RLK235	53193939:53197681	3742	951	2	53193939:53196285,53197173:53197681	1	53196286:53197172
	CsLRR-RLK236	63090220:63093858	3638	972	2	63090220:63090731,63091452:63093858	1	63090732:63091451
	CsLRR-RLK253	12726110:12735451	9341	864	3	12726110:12728309,12729173:12729532,12735417:12735451	2	12728310:12729172,12729533:12735416
	CsLRR-RLK277	19446:22723	3277	500	4	19446:19906,21427:21546,21622:22165,22346:22723	3	19907:21426,21547:21621,22166:22345
	CsLRR-RLK300	32136:36794	4658	579	4	32136:32644,34310:34426,35387:36356,36651:36794	3	32645:34309,34427:35386,36357:36650
	CsLRR-RLK303	2482:12357	9875	860	2	2482:4561,11855:12357	1	4562:11854
	CsLRR-RLK307	1830:5936	4106	903	3	1830:4010,4374:4479,5512:5936	2	4011:4373,4480:5511
X	CsLRR-RLK16	118990574:118994273	3699	1204	2	118990574:118990661,118990747:118994273	1	118990662:118990746
	CsLRR-RLK29	198697767:198701568	3801	1116	2	198697767:198697802,198698254:198701568	1	198697803:198698253
	CsLRR-RLK32	204964908:204994289	29381	595	3	204964908:204966617,204987128:204987169,204994254:204994289	2	204966618:204987127,204987170:204994253
	CsLRR-RLK55	119305432:119385706	80274	1681	10	119305432:119305533,119306108:119306860,119307104:119307641,119316280:119316291,119321498:119324643,119328456:119328542,119336257:119336499,119362304:119362365,119374442:119374472,119385635:119385706	9	119305534:119306107,119306861:119307103,119307642:119316279,119316292:119321497,119324644:119328455,119328543:119336256,119336500:119362303,119362366:119374441,119374473:119385634
	CsLRR-RLK62	167575619:167582958	7339	1464	3	167575619:167579030,167580932:167581075,167582120:167582958	2	167579031:167580931,167581076:167582119
	CsLRR-RLK78	98827610:98830880	3270	885	3	98827610:98827917,98828416:98829516,98829632:98830880	2	98827918:98828415,98829517:98829631
	CsLRR-RLK79	98880611:98883458	2847	913	2	98880611:98883029,98883136:98883458	1	98883030:98883135
	CsLRR-RLK84	124748110:124750099	1989	569	2	124748110:124748802,124749083:124750099	1	124748803:124749082
	CsLRR-RLK104	54696038:54705606	9568	1478	2	54696038:54699880,54705013:54705606	1	54699881:54705012
	CsLRR-RLK112	159721087:159726350	5263	1226	2	159721087:159721247,159722831:159726350	1	159721248:159722830
	CsLRR-RLK174	148548430:148559154	10724	1218	2	148548430:148551986,148559055:148559154	1	148551987:148559054
	CsLRR-RLK193	128980982:128983076	2094	557	2	128980982:128981806,128982228:128983076	1	128981807:128982227
	CsLRR-RLK195	5087059:5099246	12187	937	5	5087059:5087384,5087512:5089802,5090303:5090430,5093939:5093997,5099237:5099246	4	5087385:5087511,5089803:5090302,5090431:5093938,5093998:5099236
	CsLRR-RLK220	54675389:54677917	2528	641	2	54675389:54677295,54677899:54677917	1	54677296:54677898
	CsLRR-RLK222	103447052:103449325	2273	609	2	103447052:103448008,103448453:103449325	1	103448009:103448452
	CsLRR-RLK228	115497993:115551276	53283	1174	5	115497993:115501315,115518897:115518944,115539573:115539602,115545638:115545702,115551218:115551276	4	115501316:115518896,115518945:115539572,115539603:115545637,115545703:115551217
	CsLRR-RLK229	129286129:129294168	8039	1040	2	129286129:129289176,129294094:129294168	1	129289177:129294093
	CsLRR-RLK233	12370078:12373047	2969	920	3	12370078:12370403,12370485:12372867,12372994:12373047	2	12370404:12370484,12372868:12372993
	CsLRR-RLK260	111072707:111076449	3742	552	2	111072707:111072742,111074827:111076449	1	111072743:111074826
	CsLRR-RLK281	58649:84375	25726	1075	3	58649:61787,73697:73743,84334:84375	2	61788:73696,73744:84333
	CsLRR-RLK288	4170:14153	9983	585	3	4170:5114,5732:6470,14080:14153	2	5115:5731,6471:14079
	CsLRR-RLK289	8633:14750	6117	1064	3	8633:9031,11801:12108,12263:14750	2	9032:11800,12109:12262
	CsLRR-RLK291	49228:56241	7013	1546	2	49228:53077,55451:56241	1	53078:55450
	CsLRR-RLK294	4755:7708	2953	934	2	4755:5077,5227:7708	1	5078:5226
	CsLRR-RLK295	25972:29397	3425	1097	2	25972:26035,26168:29397	1	26036:26167
	CsLRR-RLK305	5617:7966	2349	573	2	5617:6333,6962:7966	1	6334:6961
XI	CsLRR-RLK1	7452345:7453873	1528	462	2	7452345:7453341,7453482:7453873	1	7453342:7453481
	CsLRR-RLK10	54706399:54710486	4087	914	3	54706399:54706460,54706573:54708836,54710068:54710486	2	54706461:54706572,54708837:54710067
	CsLRR-RLK15	106839919:106843422	3503	1139	2	106839919:106840274,106840359:106843422	1	106840275:106840358
	CsLRR-RLK24	172505036:172512176	7140	1013	3	172505036:172505096,172508513:172511035,172511719:172512176	2	172505097:172508512,172511036:172511718
	CsLRR-RLK25	172673056:172685367	12311	1011	4	172673056:172675651,172676116:172676464,172678389:172678441,172685330:172685367	3	172675652:172676115,172676465:172678388,172678442:172685329
	CsLRR-RLK39	132362743:132367121	4378	998	3	132362743:132364894,132365278:132365691,132366691:132367121	2	132364895:132365277,132365692:132366690
	CsLRR-RLK44	147016950:147020374	3424	979	2	147016950:147017314,147017800:147020374	1	147017315:147017799
	CsLRR-RLK52	112143674:112148139	4465	1102	2	112143674:112146485,112147643:112148139	1	112146486:112147642
	CsLRR-RLK59	160441476:160445630	4154	980	2	160441476:160441834,160443047:160445630	1	160441835:160443046
	CsLRR-RLK60	160520068:160523748	3680	1019	2	160520068:160520537,160521159:160523748	1	160520538:160521158
	CsLRR-RLK63	6905978:6928528	22550	1020	3	6905978:6908591,6910155:6910496,6928422:6928528	2	6908592:6910154,6910497:6928421
	CsLRR-RLK65	27809635:27812668	3033	924	2	27809635:27810029,27810289:27812668	1	27810030:27810288
	CsLRR-RLK70	44937720:44945253	7533	1032	3	44937720:44938129,44938338:44941005,44945233:44945253	2	44938130:44938337,44941006:44945232
	CsLRR-RLK77	51123862:51127553	3691	1087	2	51123862:51126670,51127099:51127553	1	51126671:51127098
	CsLRR-RLK80	100569668:100573497	3829	977	2	100569668:100570035,100570932:100573497	1	100570036:100570931
	CsLRR-RLK97	32870882:32875356	4474	1118	2	32870882:32873843,32874962:32875356	1	32873844:32874961
	CsLRR-RLK99	33805122:33817232	12110	991	4	33805122:33805255,33805435:33808206,33808651:33808689,33817202:33817232	3	33805256:33805434,33808207:33808650,33808690:33817201
	CsLRR-RLK106	78397754:78516833	119079	1106	9	78397754:78397799,78422380:78422414,78455517:78455578,78463925:78463954,78474949:78475014,78477248:78477295,78499827:78499893,78513649:78514040,78514259:78516833	8	78397800:78422379,78422415:78455516,78455579:78463924,78463955:78474948,78475015:78477247,78477296:78499826,78499894:78513648,78514041:78514258
	CsLRR-RLK111	158355032:158358839	3807	1006	4	158355032:158357132,158357321:158357689,158357763:158357852,158358379:158358839	3	158357133:158357320,158357690:158357762,158357853:158358378
	CsLRR-RLK118	30384917:30402948	18031	1134	7	30384917:30387107,30391390:30391803,30392284:30392564,30397127:30397226,30399087:30399199,30400853:30400920,30402711:30402948	6	30387108:30391389,30391804:30392283,30392565:30397126,30397227:30399086,30399200:30400852,30400921:30402710
	CsLRR-RLK124	126571463:126592835	21372	921	5	126571463:126571831,126576026:126576133,126590177:126591029,126591321:126592241,126592321:126592835	4	126571832:126576025,126576134:126590176,126591030:126591320,126592242:126592320
	CsLRR-RLK125	127149466:127152901	3435	1010	2	127149466:127152064,127152468:127152901	1	127152065:127152467
	CsLRR-RLK131	4564853:4568731	3878	1263	2	4564853:4568273,4568361:4568731	1	4568274:4568360
	CsLRR-RLK132	4705741:4710313	4572	990	2	4705741:4706078,4707679:4710313	1	4706079:4707678
	CsLRR-RLK133	4987305:4993775	6470	992	4	4987305:4988406,4989863:4989929,4991257:4992728,4993438:4993775	3	4988407:4989862,4989930:4991256,4992729:4993437
	CsLRR-RLK144	35172376:35180322	7946	1127	4	35172376:35172764,35173357:35176142,35176256:35176356,35180215:35180322	3	35172765:35173356,35176143:35176255,35176357:35180214
	CsLRR-RLK152	127654906:127662688	7782	1060	3	127654906:127655297,127655620:127658257,127662536:127662688	2	127655298:127655619,127658258:127662535
	CsLRR-RLK158	24576789:24602625	25836	973	5	24576789:24576845,24584453:24584688,24586223:24588683,24592252:24592279,24602486:24602625	4	24576846:24584452,24584689:24586222,24588684:24592251,24592280:24602485
	CsLRR-RLK166	105904539:105907931	3392	1001	2	105904539:105904933,105905321:105907931	1	105904934:105905320
	CsLRR-RLK167	125762080:125766876	4796	1111	3	125762080:125762105,125762403:125762786,125763951:125766876	2	125762106:125762402,125762787:125763950
	CsLRR-RLK173	147216142:147219671	3529	1038	2	147216142:147218974,147219388:147219671	1	147218975:147219387
	CsLRR-RLK177	55637400:55641360	3960	1031	2	55637400:55637791,55638657:55641360	1	55637792:55638656
	CsLRR-RLK178	55741431:55744894	3463	972	2	55741431:55741795,55742341:55744894	1	55741796:55742340
	CsLRR-RLK189	80049740:80062437	12697	1031	4	80049740:80049797,80050751:80050795,80058662:80061232,80062016:80062437	3	80049798:80050750,80050796:80058661,80061233:80062015
	CsLRR-RLK192	122745693:122749087	3394	1101	2	122745693:122746060,122746150:122749087	1	122746061:122746149
	CsLRR-RLK194	4279149:4282093	2944	885	2	4279149:4279522,4279810:4282093	1	4279523:4279809
	CsLRR-RLK211	78627228:78640998	13770	1103	7	78627228:78627328,78631742:78633935,78634036:78634279,78634419:78634810,78640021:78640095,78640577:78640749,78640866:78640998	6	78627329:78631741,78633936:78634035,78634280:78634418,78634811:78640020,78640096:78640576,78640750:78640865
	CsLRR-RLK232	7648197:7652383	4186	885	2	7648197:7648570,7650100:7652383	1	7648571:7650099
	CsLRR-RLK238	5136015:5225360	89345	1748	5	5136015:5136421,5136929:5138765,5221765:5222195,5222721:5224763,5224832:5225360	4	5136422:5136928,5138766:5221764,5222196:5222720,5224764:5224831
	CsLRR-RLK239	5391780:5395294	3514	1003	2	5391780:5392216,5392720:5395294	1	5392217:5392719
	CsLRR-RLK249	74844662:74848717	4055	970	2	74844662:74847296,74848440:74848717	1	74847297:74848439
	CsLRR-RLK254	49049457:49055692	6235	1080	3	49049457:49049956,49052849:49054109,49054211:49055692	2	49049957:49052848,49054110:49054210
	CsLRR-RLK255	49140932:49147322	6390	1115	2	49140932:49143779,49146823:49147322	1	49143780:49146822
	CsLRR-RLK261	111494907:111498580	3673	1063	2	111494907:111497751,111498237:111498580	1	111497752:111498236
	CsLRR-RLK262	428467:443401	14934	654	3	428467:430270,438950:439017,443309:443401	2	430271:438949,439018:443308
	CsLRR-RLK273	3843:6056	2213	709	2	3843:4273,4358:6056	1	4274:4357
	CsLRR-RLK280	58694:62930	4236	1027	2	58694:59127,60281:62930	1	59128:60280
	CsLRR-RLK298	21703:25937	4234	1033	2	21703:22154,23288:25937	1	22155:23287
XII	CsLRR-RLK2	32029114:32095579	66465	1313	8	32029114:32029315,32029682:32030455,32030609:32030764,32030951:32031298,32036645:32037000,32093141:32094596,32094813:32095177,32095298:32095579	7	32029316:32029681,32030456:32030608,32030765:32030950,32031299:32036644,32037001:32093140,32094597:32094812,32095178:32095297
	CsLRR-RLK3	32875474:32877507	2033	678	1	32875474:32877507	0
	CsLRR-RLK4	33820217:33824885	4668	559	2	33820217:33820404,33823397:33824885	1	33820405:33823396
	CsLRR-RLK5	33951121:33953669	2548	804	2	33951121:33951533,33951671:33953669	1	33951534:33951670
	CsLRR-RLK7	38346689:38348989	2300	691	2	38346689:38348411,38348637:38348989	1	38348412:38348636
	CsLRR-RLK12	64382679:64386011	3332	886	3	64382679:64383438,64383596:64385122,64385638:64386011	2	64383439:64383595,64385123:64385637
	CsLRR-RLK30	202061325:202064112	2787	856	2	202061325:202061677,202061895:202064112	1	202061678:202061894
	CsLRR-RLK31	202329022:202331150	2128	636	2	202329022:202329401,202329620:202331150	1	202329402:202329619
	CsLRR-RLK37	117425116:117427895	2779	844	2	117425116:117425516,117425762:117427895	1	117425517:117425761
	CsLRR-RLK46	14303582:14307278	3696	822	2	14303582:14305805,14307034:14307278	1	14305806:14307033
	CsLRR-RLK47	14380695:14382598	1903	607	2	14380695:14382162,14382243:14382598	1	14382163:14382242
	CsLRR-RLK48	38566748:38572589	5841	1067	2	38566748:38567133,38569772:38572589	1	38567134:38569771
	CsLRR-RLK50	98164078:98168601	4523	989	2	98164078:98164493,98166048:98168601	1	98164494:98166047
	CsLRR-RLK66	38312569:38315785	3216	1031	2	38312569:38315368,38315490:38315785	1	38315369:38315489
	CsLRR-RLK67	38740579:38742274	1695	556	2	38740579:38741002,38741028:38742274	1	38741003:38741027
	CsLRR-RLK68	39261328:39264502	3174	904	4	39261328:39261617,39261704:39261727,39261793:39263475,39263785:39264502	3	39261618:39261703,39261728:39261792,39263476:39263784
	CsLRR-RLK71	45870707:45873896	3189	1033	2	45870707:45873506,45873595:45873896	1	45873507:45873594
	CsLRR-RLK72	46961419:46966302	4883	1145	4	46961419:46961452,46962636:46964669,46964788:46965786,46965932:46966302	3	46961453:46962635,46964670:46964787,46965787:46965931
	CsLRR-RLK73	46973738:46976729	2991	946	2	46973738:46976207,46976359:46976729	1	46976208:46976358
	CsLRR-RLK74	47113168:47125125	11957	708	3	47113168:47113198,47122594:47123061,47123498:47125125	2	47113199:47122593,47123062:47123497
	CsLRR-RLK75	47598356:47602547	4191	1327	2	47598356:47601968,47602177:47602547	1	47601969:47602176
	CsLRR-RLK76	47727291:47731458	4167	1275	3	47727291:47729350,47729443:47730836,47731085:47731458	2	47729351:47729442,47730837:47731084
	CsLRR-RLK82	114231015:114262802	31787	976	6	114231015:114231041,114239001:114239041,114257595:114257962,114258139:114260202,114260414:114260801,114262760:114262802	5	114231042:114239000,114239042:114257594,114257963:114258138,114260203:114260413,114260802:114262759
	CsLRR-RLK87	146334787:146351035	16248	804	3	146334787:146335124,146335210:146337165,146350915:146351035	2	146335125:146335209,146337166:146350914
	CsLRR-RLK88	146403561:146405190	1629	514	2	146403561:146403940,146404026:146405190	1	146403941:146404025
	CsLRR-RLK89	158656948:158659665	2717	877	2	158656948:158657327,158657412:158659665	1	158657328:158657411
	CsLRR-RLK98	33065832:33096795	30963	1187	4	33065832:33066756,33083998:33084288,33093892:33095898,33096458:33096795	3	33066757:33083997,33084289:33093891,33095899:33096457
	CsLRR-RLK100	43271786:43275582	3796	960	2	43271786:43272093,43273008:43275582	1	43272094:43273007
	CsLRR-RLK101	44264840:44274641	9801	938	3	44264840:44264867,44271310:44273790,44274334:44274641	2	44264868:44271309,44273791:44274333
	CsLRR-RLK102	44283178:44286686	3508	963	2	44283178:44285761,44286379:44286686	1	44285762:44286378
	CsLRR-RLK107	85014483:85112515	98032	1286	6	85014483:85014841,85015420:85015938,85016133:85017450,85025607:85026548,85111097:85111656,85112353:85112515	5	85014842:85015419,85015939:85016132,85017451:85025606,85026549:85111096,85111657:85112352
	CsLRR-RLK108	115943542:115970468	26926	958	4	115943542:115943830,115963203:115963418,115967540:115969546,115970104:115970468	3	115943831:115963202,115963419:115967539,115969547:115970103
	CsLRR-RLK109	116221362:116298467	77105	1201	6	116221362:116221699,116222253:116224259,116237790:116238005,116264948:116265894,116283199:116283226,116298401:116298467	5	116221700:116222252,116224260:116237789,116238006:116264947,116265895:116283198,116283227:116298400
	CsLRR-RLK119	71657882:71663253	5371	971	2	71657882:71660411,71662868:71663253	1	71660412:71662867
	CsLRR-RLK122	116144949:116148031	3082	958	3	116144949:116147583,116147679:116147869,116147981:116148031	2	116147584:116147678,116147870:116147980
	CsLRR-RLK137	19883885:19909482	25597	723	4	19883885:19884098,19903669:19903740,19907476:19907496,19907620:19909481	3	19884099:19903668,19903741:19907475,19907497:19907619
	CsLRR-RLK138	20432448:20457708	25260	1170	4	20432448:20432806,20433557:20435563,20441039:20441254,20456778:20457708	3	20432807:20433556,20435564:20441038,20441255:20456777
	CsLRR-RLK139	24825233:24955656	130423	2002	12	24825234:24825449,24825564:24827224,24831758:24832042,24832948:24833598,24886426:24886716,24887607:24887715,24894698:24895519,24943191:24943453,24944077:24944659,24945156:24945348,24949902:24950647,24955471:24955656	11	24825450:24825563,24827225:24831757,24832043:24832947,24833599:24886425,24886717:24887606,24887716:24894697,24895520:24943190,24943454:24944076,24944660:24945155,24945349:24949901,24950648:24955470
	CsLRR-RLK154	155545752:155560597	14845	988	7	155545752:155546110,155546679:155546895,155549025:155549611,155549708:155550313,155550429:155550659,155556347:155556538,155559823:155560597	6	155546111:155546678,155546896:155549024,155549612:155549707,155550314:155550428,155550660:155556346,155556539:155559822
	CsLRR-RLK164	76859125:76863746	4621	992	2	76859125:76861747,76863391:76863746	1	76861748:76863390
	CsLRR-RLK179	61621501:61627134	5633	1141	4	61621501:61624015,61624328:61624801,61625041:61625434,61627092:61627134	3	61624016:61624327,61624802:61625040,61625435:61627091
	CsLRR-RLK180	61799973:61803614	3641	1149	2	61799973:61803033,61803227:61803612	1	61803034:61803226
	CsLRR-RLK181	62886832:62888716	1884	628	1	62886832:62888715	0
	CsLRR-RLK183	67855484:67860960	5476	852	4	67855484:67855851,67858562:67859199,67859280:67860345,67860474:67860960	3	67855852:67858561,67859200:67859279,67860346:67860473
	CsLRR-RLK184	75396103:75402367	6264	1096	4	75396103:75398473,75398794:75399282,75399465:75399852,75402325:75402367	3	75398474:75398793,75399283:75399464,75399853:75402324
	CsLRR-RLK185	75642423:75653783	11360	1316	5	75642423:75645600,75647841:75648055,75648642:75648812,75652777:75652854,75653475:75653783	4	75645601:75647840,75648056:75648641,75648813:75652776,75652855:75653474
	CsLRR-RLK186	75663242:75669679	6437	1066	4	75663242:75665177,75665251:75665904,75666136:75666523,75669457:75669679	3	75665178:75665250,75665905:75666135,75666524:75669456
	CsLRR-RLK187	75720816:75763154	42338	2126	17	75720816:75721201,75723687:75723900,75724027:75724720,75725369:75726210,75747930:75748243,75748438:75749319,75749440:75749567,75749702:75751717,75752616:75752678,75752900:75753047,75755782:75755985,75758627:75758686,75758767:75758828,75760229:75760303,75760401:75760489,75760617:75760697,75763032:75763154	16	75721202:75723686,75723901:75724026,75724721:75725368,75726211:75747929,75748244:75748437,75749320:75749439,75749568:75749701,75751718:75752615,75752679:75752899,75753048:75755781,75755986:75758626,75758687:75758766,75758829:75760228,75760304:75760400,75760490:75760616,75760698:75763031
	CsLRR-RLK188	78208393:78213829	5436	967	3	78208393:78209413,78209497:78210993,78213444:78213829	2	78209414:78209496,78210994:78213443
	CsLRR-RLK190	95940993:95943036	2043	681	1	95940994:95943036	0
	CsLRR-RLK196	26189263:26203671	14408	934	5	26189263:26189652,26200634:26202044,26202255:26202618,26202730:26202974,26203280:26203671	4	26189653:26200633,26202045:26202254,26202619:26202729,26202975:26203279
	CsLRR-RLK198	55821657:55855170	33513	1231	5	55821657:55822503,55826703:55826993,55849145:55851151,55851785:55852089,55854925:55855170	4	55822504:55826702,55826994:55849144,55851152:55851784,55852090:55854924
	CsLRR-RLK203	123063117:123066307	3190	966	3	123063117:123063418,123063507:123065822,123066025:123066307	2	123063419:123063506,123065823:123066024
	CsLRR-RLK212	79065097:79070652	5555	1181	4	79065097:79065473,79065610:79066569,79066767:79068861,79070539:79070652	3	79065474:79065609,79066570:79066766,79068862:79070538
	CsLRR-RLK218	26399505:26402220	2715	905	1	26399505:26402219	0
	CsLRR-RLK243	27785004:27786159	1155	385	1	27785005:27786159	0
	CsLRR-RLK264	86068:92318	6250	1260	3	86068:87338,87482:89607,91933:92318	2	87339:87481,89608:91932
	CsLRR-RLK265	45226:47973	2747	599	2	45226:46714,47665:47972	1	46715:47664
	CsLRR-RLK266	95291:96727	1436	341	3	95291:95646,95725:96124,96458:96727	2	95647:95724,96125:96457
	CsLRR-RLK267	76591:92709	16118	1084	5	76591:76928,77494:79500,89048:89263,91863:92455,92612:92709	4	76929:77493,79501:89047,89264:91862,92456:92611
	CsLRR-RLK274	31634:33479	1845	615	1	31635:33479	0
	CsLRR-RLK275	85994:88359	2365	399	2	85994:87032,88202:88359	1	87033:88201
	CsLRR-RLK276	39085:42223	3138	987	2	39085:41662,41839:42221	1	41663:41838
	CsLRR-RLK279	41762:42875	1113	341	2	41763:42223,42314:42875	1	42224:42313
	CsLRR-RLK282	43375:51421	8046	565	4	43375:43691,49417:50279,50634:50887,51158:51421	3	43692:49416,50280:50633,50888:51157
	CsLRR-RLK287	37984:83025	45041	706	6	37984:38384,38814:39354,39841:40179,40399:40601,40958:41320,82752:83025	5	38385:38813,39355:39840,40180:40398,40602:40957,41321:82751
	CsLRR-RLK292	29:1795	1766	430	3	29:480,702:1481,1735:1795	2	481:701,1482:1734
	CsLRR-RLK296	29690:34623	4933	1087	3	29690:31928,31985:32839,34454:34623	2	31929:31984,32840:34453
	CsLRR-RLK297	12623:14936	2313	659	3	12623:14017,14180:14391,14564:14936	2	14018:14179,14392:14563
	CsLRR-RLK299	919:5193	4274	999	2	919:1328,2607:5193	1	1329:2606
	CsLRR-RLK301	23698:25171	1473	433	2	23699:23994,24169:25171	1	23995:24168
	CsLRR-RLK302	4404:6249	1845	563	2	4405:5911,6068:6249	1	5912:6067
	CsLRR-RLK304	2931:6308	3377	901	2	2931:5334,6007:6308	1	5335:6006
XIII	CsLRR-RLK13	64594210:64600273	6063	956	26	64594210:64594572,64594813:64595183,64595501:64595839,64595938:64596066,64596184:64596257,64596359:64596430,64596506:64596577,64596694:64596765,64596974:64597045,64597136:64597207,64597291:64597362,64597455:64597526,64597626:64597697,64597821:64597892,64597977:64598048,64598136:64598207,64598313:64598384,64598575:64598643,64598731:64598802,64598911:64598982,64599143:64599214,64599365:64599436,645…	25	64594573:64594812,64595184:64595500,64595840:64595937,64596067:64596183,64596258:64596358,64596431:64596505,64596578:64596693,64596766:64596973,64597046:64597135,64597208:64597290,64597363:64597454,64597527:64597625,64597698:64597820,64597893:64597976,64598049:64598135,64598208:64598312,64598385:64598574,64598644:64598730,64598803:64598910,64598983:64599142,64599215:64599364,64599437:64599547,645…
	CsLRR-RLK54	117025984:117032623	6639	524	11	117025984:117026208,117026773:117026906,117028226:117028480,117029722:117030054,117030140:117030313,117030424:117030530,117031178:117031249,117031351:117031422,117032175:117032246,117032382:117032453,117032565:117032623	10	117026209:117026772,117026907:117028225,117028481:117029721,117030055:117030139,117030314:117030423,117030531:117031177,117031250:117031350,117031423:117032174,117032247:117032381,117032454:117032564
	CsLRR-RLK241	19255412:19269581	14169	950	26	19255412:19255527,19256006:19256077,19256228:19256299,19256401:19256472,19256566:19256637,19256775:19256846,19256948:19257019,19257110:19257178,19257262:19257333,19257490:19257561,19257930:19258001,19258272:19258343,19258426:19258497,19258585:19258656,19259957:19260028,19260136:19260207,19260284:19260355,19260444:19260515,19260849:19260917,19261122:19261193,19261294:19261367,19266600:19266728,192…	25	19255528:19256005,19256078:19256227,19256300:19256400,19256473:19256565,19256638:19256774,19256847:19256947,19257020:19257109,19257179:19257261,19257334:19257489,19257562:19257929,19258002:19258271,19258344:19258425,19258498:19258584,19258657:19259956,19260029:19260135,19260208:19260283,19260356:19260443,19260516:19260848,19260918:19261121,19261194:19261293,19261368:19266599,19266729:19267136,192…
	CsLRR-RLK285	83749:101103	17354	556	12	83749:83955,84324:84457,85238:85483,92463:92795,92927:93091,94186:94277,94625:94696,94786:94857,96198:96269,97192:97263,97370:97441,100970:101103	11	83956:84323,84458:85237,85484:92462,92796:92926,93092:94185,94278:94624,94697:94785,94858:96197,96270:97191,97264:97369,97442:100969
XIV	CsLRR-RLK45	158921002:158929415	8413	818	3	158921002:158921345,158924573:158924730,158927464:158929415	2	158921346:158924572,158924731:158927463
	CsLRR-RLK64	12607390:12610625	3235	659	2	12607390:12609239,12610497:12610623	1	12609240:12610496
	CsLRR-RLK81	105577155:105586096	8941	881	4	105577155:105579097,105581120:105581248,105583496:105583518,105585546:105586096	3	105579098:105581119,105581249:105583495,105583519:105585545
	CsLRR-RLK121	112049467:112053860	4393	960	2	112049467:112052044,112053556:112053860	1	112052045:112053555

## Sheet: TableS5
Table S5. Distribution of LRR domains in CsLRR-RLKs.
Subgroup	Gene name	PSSM-ID	From	To	E-Value	Bitscore	Accession	Short name	Superfamily
I	CsLRR-RLK61	404697	429	482	0.0087761	35.5779	pfam13855	LRR_8	cl38440
	CsLRR-RLK61	404697	408	464	0.00361566	36.7335	pfam13855	LRR_8	cl38440
	CsLRR-RLK91	404697	433	496	7.81443e-05	41.3559	pfam13855	LRR_8	cl38440
	CsLRR-RLK128	404697	429	484	0.00102867	37.8891	pfam13855	LRR_8	cl38440
	CsLRR-RLK197	404697	436	495	9.074e-06	44.0523	pfam13855	LRR_8	cl38440
	CsLRR-RLK213	404697	251	320	0.00742231	35.1927	pfam13855	LRR_8	cl38440
	CsLRR-RLK213	404697	228	287	0.000499817	38.6595	pfam13855	LRR_8	cl38440
	CsLRR-RLK213	404697	275	344	8.43114e-05	40.9707	pfam13855	LRR_8	cl38440
	CsLRR-RLK248	404697	254	314	0.00855293	35.5779	pfam13855	LRR_8	cl38440
	CsLRR-RLK248	404697	399	458	0.00822231	35.5779	pfam13855	LRR_8	cl38440
	CsLRR-RLK248	404697	682	720	0.00171728	37.5039	pfam13855	LRR_8	cl38440
	CsLRR-RLK248	404697	375	435	0.00119308	37.8891	pfam13855	LRR_8	cl38440
	CsLRR-RLK248	404697	302	360	0.00101926	38.2743	pfam13855	LRR_8	cl38440
	CsLRR-RLK248	404697	685	741	0.000185899	40.2003	pfam13855	LRR_8	cl38440
	CsLRR-RLK248	404697	350	411	0.000115975	40.9707	pfam13855	LRR_8	cl38440
	CsLRR-RLK257	432794	443	484	0.00050195	38.3801	pfam12799	LRR_4	cl38373
	CsLRR-RLK257	404697	444	501	0.00024815	39.8151	pfam13855	LRR_8	cl38440
	CsLRR-RLK257	404697	419	479	1.38507e-10	57.5343	pfam13855	LRR_8	cl38440
II	CsLRR-RLK19	432794	85	126	0.00365515	35.6837	pfam12799	LRR_4	cl38373
	CsLRR-RLK19	432794	109	151	0.000102509	39.9209	pfam12799	LRR_4	cl38373
	CsLRR-RLK19	404697	84	121	9.26095e-05	40.5855	pfam13855	LRR_8	cl38440
	CsLRR-RLK19	400522	19	58	1.42184e-08	50.7584	pfam08263	LRRNT_2	cl08472
	CsLRR-RLK19	404697	109	169	1.39869e-08	51.3711	pfam13855	LRR_8	cl38440
	CsLRR-RLK19	404697	86	145	3.0675e-09	53.2971	pfam13855	LRR_8	cl38440
	CsLRR-RLK21	404697	116	176	2.64811e-05	42.1263	pfam13855	LRR_8	cl38440
	CsLRR-RLK21	400522	25	65	6.23571e-10	54.6104	pfam08263	LRRNT_2	cl08472
	CsLRR-RLK22	432794	209	249	0.00817675	34.5281	pfam12799	LRR_4	cl38373
	CsLRR-RLK22	404697	187	243	0.00217824	36.7335	pfam13855	LRR_8	cl38440
	CsLRR-RLK22	400522	144	180	2.11893e-06	44.5952	pfam08263	LRRNT_2	cl08472
	CsLRR-RLK22	404697	209	265	1.2685e-08	51.7563	pfam13855	LRR_8	cl38440
	CsLRR-RLK28	432794	98	132	0.00581949	34.9133	pfam12799	LRR_4	cl38373
	CsLRR-RLK28	404697	98	158	1.75521e-07	48.2895	pfam13855	LRR_8	cl38440
	CsLRR-RLK28	400522	32	71	5.05126e-14	66.1664	pfam08263	LRRNT_2	cl08472
	CsLRR-RLK40	404697	143	203	0.00495413	35.5779	pfam13855	LRR_8	cl38440
	CsLRR-RLK40	404697	95	153	4.17498e-06	44.4375	pfam13855	LRR_8	cl38440
	CsLRR-RLK40	404697	119	179	1.92324e-06	45.2079	pfam13855	LRR_8	cl38440
	CsLRR-RLK40	400522	29	68	3.00533e-11	58.4624	pfam08263	LRRNT_2	cl08472
	CsLRR-RLK41	404697	104	153	0.00652831	35.1927	pfam13855	LRR_8	cl38440
	CsLRR-RLK41	400522	29	68	4.23002e-11	58.0772	pfam08263	LRRNT_2	cl08472
	CsLRR-RLK42	404697	576	613	0.00723569	35.9631	pfam13855	LRR_8	cl38440
	CsLRR-RLK42	404697	601	660	0.000623429	39.0447	pfam13855	LRR_8	cl38440
	CsLRR-RLK42	404697	578	635	3.02e-05	42.5115	pfam13855	LRR_8	cl38440
	CsLRR-RLK42	404697	96	155	2.0116e-06	45.9783	pfam13855	LRR_8	cl38440
	CsLRR-RLK42	404697	119	179	1.4842e-06	46.3635	pfam13855	LRR_8	cl38440
	CsLRR-RLK42	400522	499	535	4.55568e-09	52.6844	pfam08263	LRRNT_2	cl08472
	CsLRR-RLK42	400522	28	68	2.91508e-10	56.1512	pfam08263	LRRNT_2	cl08472
	CsLRR-RLK43	432794	139	180	0.00646428	34.9133	pfam12799	LRR_4	cl38373
	CsLRR-RLK43	404697	115	175	1.00501e-05	43.2819	pfam13855	LRR_8	cl38440
	CsLRR-RLK43	404697	92	151	7.68746e-07	46.3635	pfam13855	LRR_8	cl38440
	CsLRR-RLK43	400522	28	64	3.36589e-09	52.6844	pfam08263	LRRNT_2	cl08472
	CsLRR-RLK69	432794	138	179	0.00376487	35.6837	pfam12799	LRR_4	cl38373
	CsLRR-RLK69	404697	90	149	1.61263e-05	42.5115	pfam13855	LRR_8	cl38440
	CsLRR-RLK69	404697	113	173	6.16182e-06	43.6671	pfam13855	LRR_8	cl38440
	CsLRR-RLK69	400522	25	62	2.06726e-09	53.0696	pfam08263	LRRNT_2	cl08472
	CsLRR-RLK129	432794	98	138	0.0085208	34.5281	pfam12799	LRR_4	cl38373
	CsLRR-RLK129	404697	97	181	0.00724022	35.1927	pfam13855	LRR_8	cl38440
	CsLRR-RLK129	404697	75	133	0.00254791	36.3483	pfam13855	LRR_8	cl38440
	CsLRR-RLK129	400522	31	71	3.74407e-11	58.0772	pfam08263	LRRNT_2	cl08472
	CsLRR-RLK136	432794	28	70	0.00462648	35.2985	pfam12799	LRR_4	cl38373
	CsLRR-RLK136	432794	76	118	0.00196244	36.0689	pfam12799	LRR_4	cl38373
	CsLRR-RLK136	404697	29	88	1.03333e-05	43.2819	pfam13855	LRR_8	cl38440
	CsLRR-RLK136	404697	52	112	7.18619e-06	43.6671	pfam13855	LRR_8	cl38440
	CsLRR-RLK142	432794	452	493	0.00193642	36.8393	pfam12799	LRR_4	cl38373
	CsLRR-RLK142	404697	452	512	0.000337414	39.4299	pfam13855	LRR_8	cl38440
	CsLRR-RLK142	404697	476	536	1.49247e-06	45.9783	pfam13855	LRR_8	cl38440
	CsLRR-RLK142	400522	386	425	1.11717e-07	48.8324	pfam08263	LRRNT_2	cl08472
	CsLRR-RLK163	432794	97	139	0.000186036	39.1505	pfam12799	LRR_4	cl38373
	CsLRR-RLK163	404697	121	181	5.33898e-07	46.7487	pfam13855	LRR_8	cl38440
	CsLRR-RLK163	400522	31	70	1.91284e-13	64.6256	pfam08263	LRRNT_2	cl08472
	CsLRR-RLK182	432794	100	141	0.00371178	35.2985	pfam12799	LRR_4	cl38373
	CsLRR-RLK182	404697	52	111	0.000402678	38.6595	pfam13855	LRR_8	cl38440
	CsLRR-RLK182	404697	77	135	1.95103e-05	42.5115	pfam13855	LRR_8	cl38440
	CsLRR-RLK204	404697	58	94	0.00840292	34.8075	pfam13855	LRR_8	cl38440
	CsLRR-RLK204	432794	108	144	0.003843	35.2985	pfam12799	LRR_4	cl38373
	CsLRR-RLK204	432794	60	101	0.0010569	36.8393	pfam12799	LRR_4	cl38373
	CsLRR-RLK204	404697	60	120	2.1733e-08	50.6007	pfam13855	LRR_8	cl38440
	CsLRR-RLK204	404697	84	144	2.08202e-10	56.3787	pfam13855	LRR_8	cl38440
	CsLRR-RLK204	400522	1	33	7.96996e-11	56.9216	pfam08263	LRRNT_2	cl08472
	CsLRR-RLK205	404697	56	97	0.00968041	34.8075	pfam13855	LRR_8	cl38440
	CsLRR-RLK237	404697	72	131	0.00226995	36.7335	pfam13855	LRR_8	cl38440
	CsLRR-RLK237	404697	95	155	0.000125848	40.5855	pfam13855	LRR_8	cl38440
	CsLRR-RLK237	404697	119	179	4.9965e-05	41.7411	pfam13855	LRR_8	cl38440
	CsLRR-RLK237	404697	272	332	4.9965e-05	41.7411	pfam13855	LRR_8	cl38440
	CsLRR-RLK237	400522	29	68	4.16019e-11	58.0772	pfam08263	LRRNT_2	cl08472
	CsLRR-RLK270	432794	108	151	0.003843	35.2985	pfam12799	LRR_4	cl38373
	CsLRR-RLK270	432794	84	130	0.000485524	37.9949	pfam12799	LRR_4	cl38373
	CsLRR-RLK270	432794	61	103	0.000347437	38.3801	pfam12799	LRR_4	cl38373
	CsLRR-RLK270	404697	61	120	5.7902e-07	46.7487	pfam13855	LRR_8	cl38440
	CsLRR-RLK270	404697	84	144	4.14884e-07	47.1339	pfam13855	LRR_8	cl38440
	CsLRR-RLK270	400522	1	33	4.67811e-10	54.9956	pfam08263	LRRNT_2	cl08472
	CsLRR-RLK283	404697	117	155	0.00524835	35.5779	pfam13855	LRR_8	cl38440
	CsLRR-RLK283	432794	119	153	3.44472e-05	41.4617	pfam12799	LRR_4	cl38373
	CsLRR-RLK283	404697	119	179	2.27855e-05	42.5115	pfam13855	LRR_8	cl38440
	CsLRR-RLK283	404697	143	203	1.32307e-06	45.9783	pfam13855	LRR_8	cl38440
	CsLRR-RLK283	400522	53	92	1.67581e-13	64.6256	pfam08263	LRRNT_2	cl08472
III	CsLRR-RLK9	404697	152	232	0.00350228	36.3483	pfam13855	LRR_8	cl38440
	CsLRR-RLK9	400522	61	99	1.4635e-08	50.7584	pfam08263	LRRNT_2	cl08472
	CsLRR-RLK14	404697	82	127	0.00419007	35.9631	pfam13855	LRR_8	cl38440
	CsLRR-RLK14	432794	139	183	0.00385141	35.6837	pfam12799	LRR_4	cl38373
	CsLRR-RLK14	432794	163	197	0.000610247	37.6097	pfam12799	LRR_4	cl38373
	CsLRR-RLK14	404697	163	210	4.11339e-05	41.3559	pfam13855	LRR_8	cl38440
	CsLRR-RLK14	404697	116	175	6.49321e-06	43.6671	pfam13855	LRR_8	cl38440
	CsLRR-RLK14	400522	26	62	3.98778e-07	46.5212	pfam08263	LRRNT_2	cl08472
	CsLRR-RLK14	404697	140	197	1.99701e-07	47.9043	pfam13855	LRR_8	cl38440
	CsLRR-RLK18	404697	65	125	0.00140612	37.1187	pfam13855	LRR_8	cl38440
	CsLRR-RLK18	432794	137	181	0.000491834	37.9949	pfam12799	LRR_4	cl38373
	CsLRR-RLK18	404697	137	195	0.000299983	39.0447	pfam13855	LRR_8	cl38440
	CsLRR-RLK18	404697	115	173	1.43489e-06	45.5931	pfam13855	LRR_8	cl38440
	CsLRR-RLK18	400522	25	62	1.5738e-08	50.7584	pfam08263	LRRNT_2	cl08472
	CsLRR-RLK20	404697	176	240	0.00643403	36.3483	pfam13855	LRR_8	cl38440
	CsLRR-RLK20	404697	229	289	0.00332576	37.1187	pfam13855	LRR_8	cl38440
	CsLRR-RLK20	400522	28	75	0.000447439	39.2024	pfam08263	LRRNT_2	cl08472
	CsLRR-RLK20	404697	254	314	4.22331e-05	42.5115	pfam13855	LRR_8	cl38440
	CsLRR-RLK20	404697	474	534	1.79731e-05	43.6671	pfam13855	LRR_8	cl38440
	CsLRR-RLK20	404697	153	212	3.10246e-06	45.5931	pfam13855	LRR_8	cl38440
	CsLRR-RLK26	404697	125	185	0.000361604	39.0447	pfam13855	LRR_8	cl38440
	CsLRR-RLK26	432794	127	167	0.000357515	38.7653	pfam12799	LRR_4	cl38373
	CsLRR-RLK26	404697	174	229	0.000137955	40.2003	pfam13855	LRR_8	cl38440
	CsLRR-RLK26	400522	27	67	8.43553e-11	57.3068	pfam08263	LRRNT_2	cl08472
	CsLRR-RLK27	404697	45	103	0.00233944	36.7335	pfam13855	LRR_8	cl38440
	CsLRR-RLK27	404697	68	127	1.70538e-08	50.9859	pfam13855	LRR_8	cl38440
	CsLRR-RLK33	404697	78	138	0.00876951	34.8075	pfam13855	LRR_8	cl38440
	CsLRR-RLK33	432794	78	120	0.00254655	36.0689	pfam12799	LRR_4	cl38373
	CsLRR-RLK53	404697	54	115	0.00122106	37.5039	pfam13855	LRR_8	cl38440
	CsLRR-RLK56	432794	110	152	0.00103384	37.2245	pfam12799	LRR_4	cl38373
	CsLRR-RLK56	404697	110	155	0.000319222	39.0447	pfam13855	LRR_8	cl38440
	CsLRR-RLK56	404697	85	122	0.000104063	40.2003	pfam13855	LRR_8	cl38440
	CsLRR-RLK56	404697	87	146	9.75037e-10	54.4527	pfam13855	LRR_8	cl38440
	CsLRR-RLK56	400522	19	59	1.07218e-11	59.618	pfam08263	LRRNT_2	cl08472
	CsLRR-RLK57	432794	87	129	0.00878836	34.5281	pfam12799	LRR_4	cl38373
	CsLRR-RLK57	404697	85	143	0.00117039	37.5039	pfam13855	LRR_8	cl38440
	CsLRR-RLK90	432794	31	70	0.000759333	37.6097	pfam12799	LRR_4	cl38373
	CsLRR-RLK90	404697	53	137	3.46853e-06	44.4375	pfam13855	LRR_8	cl38440
	CsLRR-RLK92	432794	126	166	0.00169101	36.4541	pfam12799	LRR_4	cl38373
	CsLRR-RLK92	404697	172	238	0.000104359	40.5855	pfam13855	LRR_8	cl38440
	CsLRR-RLK92	432794	148	194	6.97237e-05	40.6913	pfam12799	LRR_4	cl38373
	CsLRR-RLK92	404697	123	160	2.9671e-05	42.1263	pfam13855	LRR_8	cl38440
	CsLRR-RLK92	404697	196	262	3.16429e-06	44.8227	pfam13855	LRR_8	cl38440
	CsLRR-RLK92	404697	148	208	2.78537e-06	44.8227	pfam13855	LRR_8	cl38440
	CsLRR-RLK92	400522	57	97	1.17651e-07	48.4472	pfam08263	LRRNT_2	cl08472
	CsLRR-RLK92	404697	126	184	9.04346e-10	54.8379	pfam13855	LRR_8	cl38440
	CsLRR-RLK94	404697	165	210	0.00580773	35.5779	pfam13855	LRR_8	cl38440
	CsLRR-RLK94	432794	165	202	0.00045459	37.9949	pfam12799	LRR_4	cl38373
	CsLRR-RLK94	404697	117	175	0.00026398	39.4299	pfam13855	LRR_8	cl38440
	CsLRR-RLK94	404697	139	197	5.29089e-06	44.0523	pfam13855	LRR_8	cl38440
	CsLRR-RLK94	400522	26	64	1.21905e-07	48.062	pfam08263	LRRNT_2	cl08472
	CsLRR-RLK123	432794	121	160	0.00818516	34.5281	pfam12799	LRR_4	cl38373
	CsLRR-RLK123	404697	86	131	0.000416686	38.6595	pfam13855	LRR_8	cl38440
	CsLRR-RLK123	404697	121	179	2.87526e-05	42.1263	pfam13855	LRR_8	cl38440
	CsLRR-RLK123	400522	31	66	3.3315e-06	44.21	pfam08263	LRRNT_2	cl08472
	CsLRR-RLK123	404697	96	155	1.37174e-06	45.5931	pfam13855	LRR_8	cl38440
	CsLRR-RLK126	404697	65	125	0.00440489	35.5779	pfam13855	LRR_8	cl38440
	CsLRR-RLK126	432794	161	201	0.000262235	38.7653	pfam12799	LRR_4	cl38373
	CsLRR-RLK126	404697	113	173	1.87599e-05	42.5115	pfam13855	LRR_8	cl38440
	CsLRR-RLK126	432794	138	182	1.07468e-05	42.6173	pfam12799	LRR_4	cl38373
	CsLRR-RLK126	404697	137	196	4.30258e-06	44.4375	pfam13855	LRR_8	cl38440
	CsLRR-RLK126	400522	23	60	7.77679e-08	48.4472	pfam08263	LRRNT_2	cl08472
	CsLRR-RLK127	404697	112	172	0.0049336	35.9631	pfam13855	LRR_8	cl38440
	CsLRR-RLK127	404697	138	197	0.00014991	40.2003	pfam13855	LRR_8	cl38440
	CsLRR-RLK127	404697	186	246	0.000120755	40.2003	pfam13855	LRR_8	cl38440
	CsLRR-RLK127	400522	21	61	1.34711e-13	65.0108	pfam08263	LRRNT_2	cl08472
	CsLRR-RLK130	432794	122	167	0.00856477	34.5281	pfam12799	LRR_4	cl38373
	CsLRR-RLK130	404697	145	206	3.39224e-05	42.1263	pfam13855	LRR_8	cl38440
	CsLRR-RLK130	404697	121	181	2.5766e-05	42.1263	pfam13855	LRR_8	cl38440
	CsLRR-RLK130	400522	44	65	2.18507e-05	41.8988	pfam08263	LRRNT_2	cl08472
	CsLRR-RLK130	404697	99	157	9.62172e-07	46.3635	pfam13855	LRR_8	cl38440
	CsLRR-RLK134	404697	431	516	0.00479714	36.3483	pfam13855	LRR_8	cl38440
	CsLRR-RLK134	404697	127	186	0.000625144	38.6595	pfam13855	LRR_8	cl38440
	CsLRR-RLK134	404697	269	329	0.000583543	39.0447	pfam13855	LRR_8	cl38440
	CsLRR-RLK134	432794	480	522	0.000321453	39.1505	pfam12799	LRR_4	cl38373
	CsLRR-RLK134	404697	150	210	0.000207783	40.2003	pfam13855	LRR_8	cl38440
	CsLRR-RLK134	404697	384	443	5.79078e-05	41.7411	pfam13855	LRR_8	cl38440
	CsLRR-RLK134	400522	5	51	3.58034e-06	44.5952	pfam08263	LRRNT_2	cl08472
	CsLRR-RLK134	404697	480	540	6.28563e-09	52.9119	pfam13855	LRR_8	cl38440
	CsLRR-RLK135	432794	255	295	0.000538954	38.3801	pfam12799	LRR_4	cl38373
	CsLRR-RLK135	404697	229	289	0.000388199	39.4299	pfam13855	LRR_8	cl38440
	CsLRR-RLK135	404697	474	534	0.000196968	40.2003	pfam13855	LRR_8	cl38440
	CsLRR-RLK135	400522	32	76	8.01391e-05	40.7432	pfam08263	LRRNT_2	cl08472
	CsLRR-RLK156	432794	163	202	0.00941304	34.1429	pfam12799	LRR_4	cl38373
	CsLRR-RLK156	404697	116	175	0.000773595	37.8891	pfam13855	LRR_8	cl38440
	CsLRR-RLK156	404697	81	127	0.000237588	39.4299	pfam13855	LRR_8	cl38440
	CsLRR-RLK156	404697	163	210	0.000134325	39.8151	pfam13855	LRR_8	cl38440
	CsLRR-RLK156	404697	140	197	7.98842e-07	46.3635	pfam13855	LRR_8	cl38440
	CsLRR-RLK156	400522	26	62	9.6878e-08	48.4472	pfam08263	LRRNT_2	cl08472
	CsLRR-RLK159	404697	106	162	0.00685092	35.1927	pfam13855	LRR_8	cl38440
	CsLRR-RLK159	404697	95	140	0.00337001	35.9631	pfam13855	LRR_8	cl38440
	CsLRR-RLK159	400522	37	75	1.17389e-06	45.3656	pfam08263	LRRNT_2	cl08472
	CsLRR-RLK160	432794	264	296	0.00538579	35.2985	pfam12799	LRR_4	cl38373
	CsLRR-RLK160	404697	319	370	0.00237986	36.7335	pfam13855	LRR_8	cl38440
	CsLRR-RLK160	404697	166	226	0.00135778	37.5039	pfam13855	LRR_8	cl38440
	CsLRR-RLK160	404697	190	250	0.00114857	37.8891	pfam13855	LRR_8	cl38440
	CsLRR-RLK160	404697	214	274	0.000262583	39.4299	pfam13855	LRR_8	cl38440
	CsLRR-RLK160	404697	144	202	0.000116114	40.5855	pfam13855	LRR_8	cl38440
	CsLRR-RLK160	404697	334	394	4.49927e-06	44.4375	pfam13855	LRR_8	cl38440
	CsLRR-RLK160	400522	77	115	9.43774e-08	48.8324	pfam08263	LRRNT_2	cl08472
	CsLRR-RLK176	432794	138	178	0.00699389	34.9133	pfam12799	LRR_4	cl38373
	CsLRR-RLK176	432794	115	155	0.000927364	37.2245	pfam12799	LRR_4	cl38373
	CsLRR-RLK176	404697	138	197	2.09411e-06	45.2079	pfam13855	LRR_8	cl38440
	CsLRR-RLK176	404697	115	173	2.75088e-07	47.9043	pfam13855	LRR_8	cl38440
	CsLRR-RLK199	404697	141	201	4.13374e-07	47.5191	pfam13855	LRR_8	cl38440
	CsLRR-RLK200	404697	115	175	0.00252988	36.3483	pfam13855	LRR_8	cl38440
	CsLRR-RLK201	404697	113	172	0.00232765	36.7335	pfam13855	LRR_8	cl38440
	CsLRR-RLK201	404697	186	246	0.00136776	37.5039	pfam13855	LRR_8	cl38440
	CsLRR-RLK201	404697	138	197	0.000235048	39.4299	pfam13855	LRR_8	cl38440
	CsLRR-RLK201	404697	161	222	0.000173292	39.8151	pfam13855	LRR_8	cl38440
	CsLRR-RLK201	400522	21	61	9.83849e-13	62.6996	pfam08263	LRRNT_2	cl08472
	CsLRR-RLK202	432794	68	105	0.00932675	34.5281	pfam12799	LRR_4	cl38373
	CsLRR-RLK202	404697	75	119	0.00456955	35.9631	pfam13855	LRR_8	cl38440
	CsLRR-RLK202	404697	132	187	0.00199775	36.7335	pfam13855	LRR_8	cl38440
	CsLRR-RLK202	432794	84	125	0.000755431	37.6097	pfam12799	LRR_4	cl38373
	CsLRR-RLK202	404697	84	143	2.74453e-05	42.1263	pfam13855	LRR_8	cl38440
	CsLRR-RLK202	400522	21	58	4.13251e-08	49.6028	pfam08263	LRRNT_2	cl08472
	CsLRR-RLK206	432794	119	164	0.00359672	35.6837	pfam12799	LRR_4	cl38373
	CsLRR-RLK206	404697	118	178	0.00309714	36.3483	pfam13855	LRR_8	cl38440
	CsLRR-RLK206	400522	37	64	0.000917148	37.2764	pfam08263	LRRNT_2	cl08472
	CsLRR-RLK206	404697	167	228	0.000564081	38.6595	pfam13855	LRR_8	cl38440
	CsLRR-RLK206	404697	96	154	1.89953e-05	42.5115	pfam13855	LRR_8	cl38440
	CsLRR-RLK210	404697	125	186	0.00646909	35.1927	pfam13855	LRR_8	cl38440
	CsLRR-RLK210	404697	202	260	0.00135102	37.1187	pfam13855	LRR_8	cl38440
	CsLRR-RLK215	432794	140	182	0.00634637	34.9133	pfam12799	LRR_4	cl38373
	CsLRR-RLK215	404697	86	127	0.00326444	36.3483	pfam13855	LRR_8	cl38440
	CsLRR-RLK215	400522	26	62	0.000707378	37.6616	pfam08263	LRRNT_2	cl08472
	CsLRR-RLK215	432794	163	197	0.000114169	39.9209	pfam12799	LRR_4	cl38373
	CsLRR-RLK215	404697	163	209	9.45141e-05	40.5855	pfam13855	LRR_8	cl38440
	CsLRR-RLK215	404697	113	175	1.97415e-06	45.2079	pfam13855	LRR_8	cl38440
	CsLRR-RLK215	404697	140	197	3.99192e-07	47.1339	pfam13855	LRR_8	cl38440
	CsLRR-RLK230	400522	27	60	0.00614114	35.3504	pfam08263	LRRNT_2	cl08472
	CsLRR-RLK230	404697	136	193	0.00498998	35.9631	pfam13855	LRR_8	cl38440
	CsLRR-RLK230	404697	70	147	0.000856364	38.2743	pfam13855	LRR_8	cl38440
	CsLRR-RLK230	404697	112	171	6.80616e-06	44.0523	pfam13855	LRR_8	cl38440
	CsLRR-RLK231	404697	114	175	0.00463817	35.5779	pfam13855	LRR_8	cl38440
	CsLRR-RLK231	404697	67	126	3.65013e-06	44.4375	pfam13855	LRR_8	cl38440
	CsLRR-RLK231	404697	90	151	5.13299e-07	46.7487	pfam13855	LRR_8	cl38440
	CsLRR-RLK242	400522	1	41	0.00400657	35.3504	pfam08263	LRRNT_2	cl08472
	CsLRR-RLK247	432794	164	198	0.00807293	34.5281	pfam12799	LRR_4	cl38373
	CsLRR-RLK247	432794	141	183	0.00799368	34.5281	pfam12799	LRR_4	cl38373
	CsLRR-RLK247	404697	83	128	6.39852e-05	40.9707	pfam13855	LRR_8	cl38440
	CsLRR-RLK247	404697	141	198	2.59151e-05	42.1263	pfam13855	LRR_8	cl38440
	CsLRR-RLK247	404697	164	210	1.98788e-05	42.5115	pfam13855	LRR_8	cl38440
	CsLRR-RLK247	404697	116	176	6.55508e-06	43.6671	pfam13855	LRR_8	cl38440
	CsLRR-RLK247	400522	26	63	3.96035e-06	43.8248	pfam08263	LRRNT_2	cl08472
	CsLRR-RLK250	432794	142	186	0.00839233	34.5281	pfam12799	LRR_4	cl38373
	CsLRR-RLK250	404697	142	199	0.00229899	36.7335	pfam13855	LRR_8	cl38440
	CsLRR-RLK250	400522	29	64	9.35218e-05	39.9728	pfam08263	LRRNT_2	cl08472
	CsLRR-RLK250	404697	70	129	7.34943e-05	40.9707	pfam13855	LRR_8	cl38440
	CsLRR-RLK250	404697	93	153	1.86877e-06	45.2079	pfam13855	LRR_8	cl38440
	CsLRR-RLK251	432794	147	191	0.00372428	35.6837	pfam12799	LRR_4	cl38373
	CsLRR-RLK251	404697	147	204	0.0017217	37.1187	pfam13855	LRR_8	cl38440
	CsLRR-RLK251	404697	98	158	8.35674e-06	43.6671	pfam13855	LRR_8	cl38440
	CsLRR-RLK251	404697	123	182	2.1573e-06	45.2079	pfam13855	LRR_8	cl38440
	CsLRR-RLK251	400522	29	69	8.28571e-07	45.7508	pfam08263	LRRNT_2	cl08472
	CsLRR-RLK252	432794	186	226	0.00523072	35.2985	pfam12799	LRR_4	cl38373
	CsLRR-RLK252	432794	163	205	0.00281068	36.0689	pfam12799	LRR_4	cl38373
	CsLRR-RLK252	432794	114	157	0.000923237	37.2245	pfam12799	LRR_4	cl38373
	CsLRR-RLK252	404697	162	218	5.75658e-05	41.3559	pfam13855	LRR_8	cl38440
	CsLRR-RLK252	400522	53	86	5.97952e-06	43.4396	pfam08263	LRRNT_2	cl08472
	CsLRR-RLK252	404697	138	198	3.60309e-08	50.2155	pfam13855	LRR_8	cl38440
	CsLRR-RLK258	400522	29	68	0.00827944	34.58	pfam08263	LRRNT_2	cl08472
	CsLRR-RLK258	404697	120	180	2.63338e-05	42.1263	pfam13855	LRR_8	cl38440
	CsLRR-RLK263	404697	110	155	0.00855434	35.1927	pfam13855	LRR_8	cl38440
	CsLRR-RLK263	404697	189	236	0.00400533	35.9631	pfam13855	LRR_8	cl38440
	CsLRR-RLK263	432794	189	228	0.00222528	36.0689	pfam12799	LRR_4	cl38373
	CsLRR-RLK263	404697	121	175	0.00132927	37.5039	pfam13855	LRR_8	cl38440
	CsLRR-RLK263	404697	143	201	3.58346e-06	44.4375	pfam13855	LRR_8	cl38440
	CsLRR-RLK263	400522	52	90	4.96225e-08	49.2176	pfam08263	LRRNT_2	cl08472
	CsLRR-RLK278	432794	394	435	0.0064893	35.2985	pfam12799	LRR_4	cl38373
	CsLRR-RLK278	404697	556	597	0.00126948	37.8891	pfam13855	LRR_8	cl38440
	CsLRR-RLK278	432794	558	599	0.00104816	37.6097	pfam12799	LRR_4	cl38373
	CsLRR-RLK278	404697	372	430	0.000409471	39.4299	pfam13855	LRR_8	cl38440
	CsLRR-RLK278	404697	394	454	0.000111838	40.9707	pfam13855	LRR_8	cl38440
	CsLRR-RLK278	404697	418	478	2.79879e-05	42.5115	pfam13855	LRR_8	cl38440
	CsLRR-RLK278	404697	522	592	4.19961e-07	47.5191	pfam13855	LRR_8	cl38440
	CsLRR-RLK278	400522	303	343	4.61167e-08	49.988	pfam08263	LRRNT_2	cl08472
	CsLRR-RLK278	404697	498	568	2.49891e-08	50.9859	pfam13855	LRR_8	cl38440
	CsLRR-RLK286	432794	40	77	0.00435179	35.2985	pfam12799	LRR_4	cl38373
	CsLRR-RLK286	432794	56	97	0.00067592	37.2245	pfam12799	LRR_4	cl38373
	CsLRR-RLK286	404697	56	115	1.09108e-05	42.8967	pfam13855	LRR_8	cl38440
	CsLRR-RLK286	400522	1	30	1.88326e-07	47.2916	pfam08263	LRRNT_2	cl08472
	CsLRR-RLK290	404697	126	184	0.00439299	35.9631	pfam13855	LRR_8	cl38440
	CsLRR-RLK290	404697	102	161	9.55743e-05	40.5855	pfam13855	LRR_8	cl38440
	CsLRR-RLK306	404697	108	149	0.00726891	34.8075	pfam13855	LRR_8	cl38440
	CsLRR-RLK306	432794	138	178	0.0066131	34.5281	pfam12799	LRR_4	cl38373
	CsLRR-RLK306	432794	115	155	0.000859717	36.8393	pfam12799	LRR_4	cl38373
	CsLRR-RLK306	404697	138	197	2.22491e-06	44.8227	pfam13855	LRR_8	cl38440
	CsLRR-RLK306	404697	115	173	2.92243e-07	47.1339	pfam13855	LRR_8	cl38440
IV	CsLRR-RLK11	404697	87	147	0.000341203	39.0447	pfam13855	LRR_8	cl38440
	CsLRR-RLK11	404697	112	171	1.38584e-05	42.8967	pfam13855	LRR_8	cl38440
	CsLRR-RLK11	400522	1	36	2.65036e-06	44.21	pfam08263	LRRNT_2	cl08472
	CsLRR-RLK35	404697	120	180	0.000775967	37.8891	pfam13855	LRR_8	cl38440
	CsLRR-RLK35	404697	144	204	0.000243063	39.4299	pfam13855	LRR_8	cl38440
	CsLRR-RLK35	400522	29	69	1.9631e-06	44.9804	pfam08263	LRRNT_2	cl08472
	CsLRR-RLK120	404697	87	147	0.00154324	37.1187	pfam13855	LRR_8	cl38440
	CsLRR-RLK120	404697	112	171	7.27547e-06	43.6671	pfam13855	LRR_8	cl38440
	CsLRR-RLK157	400522	1	34	0.00276843	35.7356	pfam08263	LRRNT_2	cl08472
	CsLRR-RLK157	404697	62	121	1.87242e-06	45.2079	pfam13855	LRR_8	cl38440
	CsLRR-RLK217	404697	115	173	0.00649661	35.5779	pfam13855	LRR_8	cl38440
	CsLRR-RLK217	400522	24	64	6.09848e-07	46.136	pfam08263	LRRNT_2	cl08472
	CsLRR-RLK217	404697	140	199	1.63391e-07	48.2895	pfam13855	LRR_8	cl38440
	CsLRR-RLK219	404697	118	176	0.00449994	36.3483	pfam13855	LRR_8	cl38440
	CsLRR-RLK219	404697	332	392	0.00138045	37.8891	pfam13855	LRR_8	cl38440
	CsLRR-RLK219	404697	524	583	0.00126342	37.8891	pfam13855	LRR_8	cl38440
	CsLRR-RLK219	404697	188	248	0.000706956	38.6595	pfam13855	LRR_8	cl38440
	CsLRR-RLK219	404697	452	511	0.000603986	38.6595	pfam13855	LRR_8	cl38440
	CsLRR-RLK219	404697	285	344	0.000230373	39.8151	pfam13855	LRR_8	cl38440
	CsLRR-RLK219	404697	164	224	7.15238e-05	41.3559	pfam13855	LRR_8	cl38440
	CsLRR-RLK219	404697	237	294	1.65521e-05	43.2819	pfam13855	LRR_8	cl38440
	CsLRR-RLK219	400522	26	65	2.55547e-06	44.9804	pfam08263	LRRNT_2	cl08472
	CsLRR-RLK219	404697	476	535	9.80767e-07	46.7487	pfam13855	LRR_8	cl38440
	CsLRR-RLK240	404697	205	265	0.00863764	35.5779	pfam13855	LRR_8	cl38440
	CsLRR-RLK240	404697	541	600	0.00605796	35.9631	pfam13855	LRR_8	cl38440
	CsLRR-RLK240	404697	230	284	0.00455244	36.3483	pfam13855	LRR_8	cl38440
	CsLRR-RLK240	404697	469	528	0.00420745	36.3483	pfam13855	LRR_8	cl38440
	CsLRR-RLK240	404697	349	409	0.00381277	36.7335	pfam13855	LRR_8	cl38440
	CsLRR-RLK240	404697	87	147	0.00257132	37.1187	pfam13855	LRR_8	cl38440
	CsLRR-RLK240	404697	516	576	0.00114702	37.8891	pfam13855	LRR_8	cl38440
	CsLRR-RLK240	404697	111	169	0.000501912	39.0447	pfam13855	LRR_8	cl38440
	CsLRR-RLK240	404697	277	337	0.000335347	39.4299	pfam13855	LRR_8	cl38440
	CsLRR-RLK240	404697	157	217	5.13052e-05	41.7411	pfam13855	LRR_8	cl38440
	CsLRR-RLK240	404697	302	361	4.21536e-05	42.1263	pfam13855	LRR_8	cl38440
	CsLRR-RLK240	404697	136	193	6.03317e-06	44.4375	pfam13855	LRR_8	cl38440
	CsLRR-RLK240	400522	46	84	1.19031e-06	45.7508	pfam08263	LRRNT_2	cl08472
	CsLRR-RLK240	404697	253	311	4.2701e-07	47.5191	pfam13855	LRR_8	cl38440
	CsLRR-RLK240	404697	493	552	6.83276e-08	49.8303	pfam13855	LRR_8	cl38440
	CsLRR-RLK244	404697	116	176	0.00315736	36.3483	pfam13855	LRR_8	cl38440
	CsLRR-RLK244	404697	165	222	6.29359e-05	40.9707	pfam13855	LRR_8	cl38440
	CsLRR-RLK244	400522	25	65	8.94709e-06	43.0544	pfam08263	LRRNT_2	cl08472
	CsLRR-RLK244	404697	141	200	6.24399e-07	46.7487	pfam13855	LRR_8	cl38440
V	CsLRR-RLK146	432794	123	166	0.00352634	35.6837	pfam12799	LRR_4	cl38373
	CsLRR-RLK146	432794	102	140	0.000516526	37.9949	pfam12799	LRR_4	cl38373
	CsLRR-RLK146	404697	172	229	4.97577e-05	41.3559	pfam13855	LRR_8	cl38440
	CsLRR-RLK146	404697	148	207	4.12851e-05	41.7411	pfam13855	LRR_8	cl38440
	CsLRR-RLK146	404697	102	159	2.41909e-06	45.2079	pfam13855	LRR_8	cl38440
	CsLRR-RLK146	404697	123	183	3.79031e-08	50.2155	pfam13855	LRR_8	cl38440
	CsLRR-RLK146	400522	34	74	7.00069e-10	54.6104	pfam08263	LRRNT_2	cl08472
	CsLRR-RLK153	404697	167	224	0.0016404	37.5039	pfam13855	LRR_8	cl38440
	CsLRR-RLK153	404697	213	270	0.000417733	39.0447	pfam13855	LRR_8	cl38440
	CsLRR-RLK153	404697	189	248	1.88273e-06	45.5931	pfam13855	LRR_8	cl38440
	CsLRR-RLK155	404697	94	175	5.32167e-05	41.3559	pfam13855	LRR_8	cl38440
	CsLRR-RLK155	404697	163	221	3.16174e-05	42.1263	pfam13855	LRR_8	cl38440
	CsLRR-RLK155	404697	140	199	2.16464e-07	48.2895	pfam13855	LRR_8	cl38440
	CsLRR-RLK155	400522	26	66	8.75559e-10	54.2252	pfam08263	LRRNT_2	cl08472
	CsLRR-RLK259	404697	128	186	0.00310043	36.3483	pfam13855	LRR_8	cl38440
	CsLRR-RLK259	400522	3	32	0.000253153	38.8172	pfam08263	LRRNT_2	cl08472
	CsLRR-RLK259	404697	85	138	0.000182211	39.8151	pfam13855	LRR_8	cl38440
	CsLRR-RLK259	404697	104	164	4.84625e-07	47.1339	pfam13855	LRR_8	cl38440
VI	CsLRR-RLK6	400522	76	121	2.37921e-08	49.988	pfam08263	LRRNT_2	cl08472
	CsLRR-RLK34	404697	281	340	0.00126408	37.5039	pfam13855	LRR_8	cl38440
	CsLRR-RLK34	404697	140	200	0.000115806	40.5855	pfam13855	LRR_8	cl38440
	CsLRR-RLK34	404697	165	224	1.03345e-05	43.6671	pfam13855	LRR_8	cl38440
	CsLRR-RLK34	404697	257	314	3.31025e-06	44.8227	pfam13855	LRR_8	cl38440
	CsLRR-RLK51	432794	238	276	0.00182974	36.8393	pfam12799	LRR_4	cl38373
	CsLRR-RLK51	404697	237	316	0.00108687	37.8891	pfam13855	LRR_8	cl38440
	CsLRR-RLK51	404697	165	224	0.000711865	38.2743	pfam13855	LRR_8	cl38440
	CsLRR-RLK51	404697	259	338	0.000386813	39.0447	pfam13855	LRR_8	cl38440
	CsLRR-RLK51	404697	305	361	0.00017441	40.2003	pfam13855	LRR_8	cl38440
	CsLRR-RLK51	404697	189	271	6.66929e-07	46.7487	pfam13855	LRR_8	cl38440
	CsLRR-RLK86	400522	629	672	5.95768e-12	61.1588	pfam08263	LRRNT_2	cl08472
	CsLRR-RLK143	432794	126	167	0.0028028	36.0689	pfam12799	LRR_4	cl38373
	CsLRR-RLK143	404697	126	179	0.00123653	37.5039	pfam13855	LRR_8	cl38440
	CsLRR-RLK143	400522	35	75	5.76942e-08	49.2176	pfam08263	LRRNT_2	cl08472
	CsLRR-RLK143	404697	102	162	4.29317e-08	50.2155	pfam13855	LRR_8	cl38440
	CsLRR-RLK145	404697	346	404	0.000382801	39.0447	pfam13855	LRR_8	cl38440
	CsLRR-RLK151	404697	112	150	0.00557103	35.5779	pfam13855	LRR_8	cl38440
	CsLRR-RLK151	404697	114	151	0.00243539	36.7335	pfam13855	LRR_8	cl38440
	CsLRR-RLK151	400522	47	87	9.78362e-09	51.5288	pfam08263	LRRNT_2	cl08472
	CsLRR-RLK161	404697	81	117	0.00699001	35.5779	pfam13855	LRR_8	cl38440
	CsLRR-RLK161	404697	79	116	0.00368422	36.3483	pfam13855	LRR_8	cl38440
	CsLRR-RLK161	400522	11	53	7.64239e-07	46.136	pfam08263	LRRNT_2	cl08472
	CsLRR-RLK207	400522	21	64	5.87562e-09	51.914	pfam08263	LRRNT_2	cl08472
	CsLRR-RLK221	404697	193	248	0.00918386	35.1927	pfam13855	LRR_8	cl38440
	CsLRR-RLK221	404697	144	203	0.00201423	37.1187	pfam13855	LRR_8	cl38440
	CsLRR-RLK221	404697	213	272	3.06982e-06	44.8227	pfam13855	LRR_8	cl38440
	CsLRR-RLK234	404697	112	172	0.00500109	35.9631	pfam13855	LRR_8	cl38440
	CsLRR-RLK234	404697	277	336	0.00253447	36.7335	pfam13855	LRR_8	cl38440
	CsLRR-RLK246	404697	120	178	0.00836161	35.1927	pfam13855	LRR_8	cl38440
	CsLRR-RLK246	404697	94	154	8.39102e-06	43.6671	pfam13855	LRR_8	cl38440
	CsLRR-RLK246	400522	27	66	2.41866e-08	49.988	pfam08263	LRRNT_2	cl08472
	CsLRR-RLK256	432794	227	267	0.00341551	36.0689	pfam12799	LRR_4	cl38373
	CsLRR-RLK256	404697	227	286	9.17855e-06	43.6671	pfam13855	LRR_8	cl38440
	CsLRR-RLK256	404697	276	334	2.34626e-06	45.2079	pfam13855	LRR_8	cl38440
	CsLRR-RLK256	404697	180	239	1.39506e-06	45.9783	pfam13855	LRR_8	cl38440
	CsLRR-RLK256	404697	204	262	4.98235e-07	47.1339	pfam13855	LRR_8	cl38440
	CsLRR-RLK271	404697	94	154	0.00358298	35.9631	pfam13855	LRR_8	cl38440
	CsLRR-RLK271	400522	27	66	2.74664e-07	47.2916	pfam08263	LRRNT_2	cl08472
VII	CsLRR-RLK8	432794	95	135	0.00428887	36.0689	pfam12799	LRR_4	cl38373
	CsLRR-RLK8	404697	310	369	0.00263038	37.1187	pfam13855	LRR_8	cl38440
	CsLRR-RLK8	404697	387	446	0.00213902	37.1187	pfam13855	LRR_8	cl38440
	CsLRR-RLK8	404697	190	254	0.00138706	37.8891	pfam13855	LRR_8	cl38440
	CsLRR-RLK8	404697	287	346	0.000753545	38.6595	pfam13855	LRR_8	cl38440
	CsLRR-RLK8	404697	459	518	0.000600943	38.6595	pfam13855	LRR_8	cl38440
	CsLRR-RLK8	404697	118	202	0.000310906	39.4299	pfam13855	LRR_8	cl38440
	CsLRR-RLK8	404697	95	154	6.26318e-05	41.7411	pfam13855	LRR_8	cl38440
	CsLRR-RLK8	404697	482	542	1.20291e-05	43.6671	pfam13855	LRR_8	cl38440
	CsLRR-RLK8	400522	25	65	1.84051e-11	59.618	pfam08263	LRRNT_2	cl08472
	CsLRR-RLK23	404697	410	494	0.000853658	38.6595	pfam13855	LRR_8	cl38440
	CsLRR-RLK23	404697	554	638	0.000687513	39.0447	pfam13855	LRR_8	cl38440
	CsLRR-RLK23	404697	530	574	0.000424575	39.4299	pfam13855	LRR_8	cl38440
	CsLRR-RLK23	404697	388	446	0.000286497	39.8151	pfam13855	LRR_8	cl38440
	CsLRR-RLK23	404697	338	398	1.61021e-05	43.2819	pfam13855	LRR_8	cl38440
	CsLRR-RLK23	404697	652	710	9.20184e-06	44.0523	pfam13855	LRR_8	cl38440
	CsLRR-RLK23	404697	507	566	7.86454e-06	44.4375	pfam13855	LRR_8	cl38440
	CsLRR-RLK23	404697	602	662	4.27995e-06	45.2079	pfam13855	LRR_8	cl38440
	CsLRR-RLK23	404697	626	686	4.23816e-06	45.2079	pfam13855	LRR_8	cl38440
	CsLRR-RLK23	400522	30	67	5.00837e-08	49.988	pfam08263	LRRNT_2	cl08472
	CsLRR-RLK49	432794	271	313	0.00676613	35.2985	pfam12799	LRR_4	cl38373
	CsLRR-RLK49	432794	112	153	0.00550041	35.2985	pfam12799	LRR_4	cl38373
	CsLRR-RLK49	404697	160	220	0.0027349	36.7335	pfam13855	LRR_8	cl38440
	CsLRR-RLK49	432794	320	358	0.000576152	37.9949	pfam12799	LRR_4	cl38373
	CsLRR-RLK49	404697	137	195	0.000349653	39.4299	pfam13855	LRR_8	cl38440
	CsLRR-RLK49	404697	271	331	0.000168896	40.2003	pfam13855	LRR_8	cl38440
	CsLRR-RLK49	432794	89	128	9.06346e-05	40.3061	pfam12799	LRR_4	cl38373
	CsLRR-RLK49	404697	88	147	1.27069e-06	45.9783	pfam13855	LRR_8	cl38440
	CsLRR-RLK49	404697	79	123	5.15527e-07	47.1339	pfam13855	LRR_8	cl38440
	CsLRR-RLK93	404697	358	422	0.00632059	35.9631	pfam13855	LRR_8	cl38440
	CsLRR-RLK93	404697	95	154	0.00136003	37.8891	pfam13855	LRR_8	cl38440
	CsLRR-RLK93	404697	118	178	0.000954273	38.2743	pfam13855	LRR_8	cl38440
	CsLRR-RLK93	404697	142	202	0.000572099	39.0447	pfam13855	LRR_8	cl38440
	CsLRR-RLK93	400522	26	65	5.20617e-13	63.8552	pfam08263	LRRNT_2	cl08472
	CsLRR-RLK105	404697	279	336	0.00498509	36.3483	pfam13855	LRR_8	cl38440
	CsLRR-RLK105	404697	350	409	0.00233519	37.1187	pfam13855	LRR_8	cl38440
	CsLRR-RLK105	404697	153	216	0.000507976	39.0447	pfam13855	LRR_8	cl38440
	CsLRR-RLK105	404697	302	362	0.000110657	40.9707	pfam13855	LRR_8	cl38440
	CsLRR-RLK105	404697	129	187	5.61722e-05	41.7411	pfam13855	LRR_8	cl38440
	CsLRR-RLK105	404697	327	386	4.30852e-05	42.1263	pfam13855	LRR_8	cl38440
	CsLRR-RLK105	400522	64	100	7.01454e-08	49.2176	pfam08263	LRRNT_2	cl08472
	CsLRR-RLK114	404697	316	375	0.0095022	35.1927	pfam13855	LRR_8	cl38440
	CsLRR-RLK114	432794	75	116	0.00861304	34.9133	pfam12799	LRR_4	cl38373
	CsLRR-RLK114	404697	218	280	0.0081962	35.1927	pfam13855	LRR_8	cl38440
	CsLRR-RLK114	404697	147	206	0.000633401	38.6595	pfam13855	LRR_8	cl38440
	CsLRR-RLK114	432794	52	91	0.000220638	39.1505	pfam12799	LRR_4	cl38373
	CsLRR-RLK114	404697	123	183	0.00016956	40.2003	pfam13855	LRR_8	cl38440
	CsLRR-RLK114	432794	317	355	0.000133604	39.9209	pfam12799	LRR_4	cl38373
	CsLRR-RLK114	404697	268	328	2.13273e-05	42.5115	pfam13855	LRR_8	cl38440
	CsLRR-RLK114	404697	100	158	2.99471e-06	45.2079	pfam13855	LRR_8	cl38440
	CsLRR-RLK114	404697	42	86	6.94498e-07	46.7487	pfam13855	LRR_8	cl38440
	CsLRR-RLK114	404697	52	110	4.1712e-07	47.5191	pfam13855	LRR_8	cl38440
	CsLRR-RLK114	404697	75	134	3.39515e-07	47.9043	pfam13855	LRR_8	cl38440
	CsLRR-RLK150	404697	80	166	0.000455129	38.6595	pfam13855	LRR_8	cl38440
	CsLRR-RLK150	432794	177	217	0.000421259	38.3801	pfam12799	LRR_4	cl38373
	CsLRR-RLK150	432794	133	181	0.000319797	38.7653	pfam12799	LRR_4	cl38373
	CsLRR-RLK150	432794	154	198	1.74191e-05	42.2321	pfam12799	LRR_4	cl38373
	CsLRR-RLK150	404697	177	236	6.57263e-07	46.7487	pfam13855	LRR_8	cl38440
	CsLRR-RLK150	404697	132	189	4.66346e-07	47.1339	pfam13855	LRR_8	cl38440
	CsLRR-RLK150	404697	154	212	3.50947e-07	47.5191	pfam13855	LRR_8	cl38440
	CsLRR-RLK150	404697	58	116	8.22901e-08	49.4451	pfam13855	LRR_8	cl38440
	CsLRR-RLK175	404697	140	198	0.00449384	36.3483	pfam13855	LRR_8	cl38440
	CsLRR-RLK175	404697	162	222	0.00128691	37.8891	pfam13855	LRR_8	cl38440
	CsLRR-RLK175	404697	118	174	0.000802432	38.6595	pfam13855	LRR_8	cl38440
	CsLRR-RLK175	404697	387	445	0.000490666	39.0447	pfam13855	LRR_8	cl38440
	CsLRR-RLK175	404697	212	270	0.000155293	40.5855	pfam13855	LRR_8	cl38440
	CsLRR-RLK175	404697	529	589	3.6632e-05	42.5115	pfam13855	LRR_8	cl38440
	CsLRR-RLK175	404697	506	563	4.30949e-06	44.8227	pfam13855	LRR_8	cl38440
	CsLRR-RLK175	404697	315	373	3.47281e-06	45.2079	pfam13855	LRR_8	cl38440
	CsLRR-RLK175	404697	620	680	2.16859e-06	45.9783	pfam13855	LRR_8	cl38440
	CsLRR-RLK175	400522	28	65	4.94869e-08	49.988	pfam08263	LRRNT_2	cl08472
	CsLRR-RLK216	404697	390	445	5.25467e-05	41.7411	pfam13855	LRR_8	cl38440
	CsLRR-RLK216	400522	30	69	3.17827e-05	41.5136	pfam08263	LRRNT_2	cl08472
	CsLRR-RLK216	404697	411	469	1.30978e-07	49.0599	pfam13855	LRR_8	cl38440
	CsLRR-RLK245	404697	359	417	0.00573897	35.9631	pfam13855	LRR_8	cl38440
	CsLRR-RLK245	400522	27	65	0.00296621	36.1208	pfam08263	LRRNT_2	cl08472
	CsLRR-RLK245	404697	385	441	1.18159e-05	43.6671	pfam13855	LRR_8	cl38440
	CsLRR-RLK245	404697	406	465	1.21292e-06	46.3635	pfam13855	LRR_8	cl38440
	CsLRR-RLK269	404697	115	155	0.00224376	37.1187	pfam13855	LRR_8	cl38440
	CsLRR-RLK269	404697	444	495	0.00118325	37.8891	pfam13855	LRR_8	cl38440
	CsLRR-RLK269	404697	189	227	0.00103095	37.8891	pfam13855	LRR_8	cl38440
	CsLRR-RLK269	404697	239	299	0.000316617	39.4299	pfam13855	LRR_8	cl38440
	CsLRR-RLK269	404697	216	275	0.000170416	40.2003	pfam13855	LRR_8	cl38440
	CsLRR-RLK269	404697	363	423	7.31851e-05	41.3559	pfam13855	LRR_8	cl38440
	CsLRR-RLK269	404697	144	203	8.947e-06	44.0523	pfam13855	LRR_8	cl38440
	CsLRR-RLK269	404697	339	399	4.31825e-07	47.5191	pfam13855	LRR_8	cl38440
	CsLRR-RLK269	404697	191	251	3.1248e-07	47.9043	pfam13855	LRR_8	cl38440
	CsLRR-RLK269	400522	26	66	3.99985e-10	55.766	pfam08263	LRRNT_2	cl08472
	CsLRR-RLK272	432794	149	182	0.00755274	34.5281	pfam12799	LRR_4	cl38373
	CsLRR-RLK272	432794	104	136	0.000618042	37.6097	pfam12799	LRR_4	cl38373
	CsLRR-RLK272	432794	126	159	0.000137143	39.5357	pfam12799	LRR_4	cl38373
	CsLRR-RLK272	404697	55	116	1.29496e-05	42.8967	pfam13855	LRR_8	cl38440
	CsLRR-RLK272	404697	126	208	4.66556e-06	44.0523	pfam13855	LRR_8	cl38440
	CsLRR-RLK293	404697	80	166	0.00995438	34.8075	pfam13855	LRR_8	cl38440
	CsLRR-RLK293	432794	177	210	0.00780918	34.5281	pfam12799	LRR_4	cl38373
	CsLRR-RLK293	432794	135	164	0.000229604	39.1505	pfam12799	LRR_4	cl38373
	CsLRR-RLK293	432794	154	187	0.000141791	39.5357	pfam12799	LRR_4	cl38373
	CsLRR-RLK293	404697	55	116	1.36666e-05	42.8967	pfam13855	LRR_8	cl38440
	CsLRR-RLK293	404697	154	236	4.68802e-06	44.4375	pfam13855	LRR_8	cl38440
	CsLRR-RLK293	404697	132	189	1.72082e-07	48.2895	pfam13855	LRR_8	cl38440
VIII-1	CsLRR-RLK38	404697	221	275	0.00143063	37.5039	pfam13855	LRR_8	cl38440
	CsLRR-RLK38	404697	239	299	0.000165926	40.2003	pfam13855	LRR_8	cl38440
	CsLRR-RLK38	404697	41	100	0.000109804	40.5855	pfam13855	LRR_8	cl38440
	CsLRR-RLK85	404697	185	237	0.00545995	36.3483	pfam13855	LRR_8	cl38440
	CsLRR-RLK85	404697	298	334	6.65485e-05	41.7411	pfam13855	LRR_8	cl38440
	CsLRR-RLK85	404697	153	213	1.00692e-06	46.7487	pfam13855	LRR_8	cl38440
	CsLRR-RLK85	404697	275	333	9.49383e-07	46.7487	pfam13855	LRR_8	cl38440
	CsLRR-RLK85	400522	35	71	2.43767e-07	48.062	pfam08263	LRRNT_2	cl08472
	CsLRR-RLK95	404697	143	203	0.00208585	38.2743	pfam13855	LRR_8	cl38440
	CsLRR-RLK95	400522	51	87	0.00146223	38.0468	pfam08263	LRRNT_2	cl08472
	CsLRR-RLK95	404697	1082	1119	0.000912669	39.0447	pfam13855	LRR_8	cl38440
	CsLRR-RLK95	404697	167	227	2.45289e-05	43.6671	pfam13855	LRR_8	cl38440
	CsLRR-RLK95	404697	1203	1260	1.93797e-05	43.6671	pfam13855	LRR_8	cl38440
	CsLRR-RLK95	404697	1108	1167	7.33418e-06	45.2079	pfam13855	LRR_8	cl38440
	CsLRR-RLK95	404697	1083	1143	2.0465e-07	49.4451	pfam13855	LRR_8	cl38440
	CsLRR-RLK95	404697	239	299	2.0465e-07	49.4451	pfam13855	LRR_8	cl38440
	CsLRR-RLK95	400522	962	1002	5.3924e-09	53.4548	pfam08263	LRRNT_2	cl08472
	CsLRR-RLK96	404697	290	348	0.00892816	35.5779	pfam13855	LRR_8	cl38440
	CsLRR-RLK96	404697	242	301	0.00124552	38.2743	pfam13855	LRR_8	cl38440
	CsLRR-RLK96	400522	26	64	0.000193002	39.9728	pfam08263	LRRNT_2	cl08472
	CsLRR-RLK115	404697	273	332	0.00302827	36.7335	pfam13855	LRR_8	cl38440
	CsLRR-RLK115	400522	27	61	0.000231655	39.2024	pfam08263	LRRNT_2	cl08472
	CsLRR-RLK116	432794	1201	1235	0.0098892	35.6837	pfam12799	LRR_4	cl38373
	CsLRR-RLK116	404697	238	296	0.00870345	36.3483	pfam13855	LRR_8	cl38440
	CsLRR-RLK116	404697	1201	1261	0.0045432	37.1187	pfam13855	LRR_8	cl38440
	CsLRR-RLK116	432794	188	222	0.00449409	36.4541	pfam12799	LRR_4	cl38373
	CsLRR-RLK116	404697	61	121	0.00441094	37.1187	pfam13855	LRR_8	cl38440
	CsLRR-RLK116	404697	1249	1309	0.00040772	40.2003	pfam13855	LRR_8	cl38440
	CsLRR-RLK116	404697	1225	1285	9.51934e-05	41.7411	pfam13855	LRR_8	cl38440
	CsLRR-RLK117	404697	245	328	0.00100274	38.2743	pfam13855	LRR_8	cl38440
	CsLRR-RLK162	404697	41	100	0.00573585	35.9631	pfam13855	LRR_8	cl38440
	CsLRR-RLK162	404697	167	224	0.00199938	37.1187	pfam13855	LRR_8	cl38440
	CsLRR-RLK209	404697	253	303	0.00282654	36.7335	pfam13855	LRR_8	cl38440
	CsLRR-RLK209	404697	205	265	0.00167732	37.5039	pfam13855	LRR_8	cl38440
	CsLRR-RLK209	404697	133	193	1.00112e-05	43.6671	pfam13855	LRR_8	cl38440
	CsLRR-RLK209	400522	12	51	1.02451e-08	51.5288	pfam08263	LRRNT_2	cl08472
	CsLRR-RLK284	404697	67	103	0.000180565	39.8151	pfam13855	LRR_8	cl38440
	CsLRR-RLK284	404697	44	102	2.97676e-06	44.8227	pfam13855	LRR_8	cl38440
VIII-2	CsLRR-RLK36	404697	276	312	0.000785785	38.6595	pfam13855	LRR_8	cl38440
	CsLRR-RLK36	404697	281	334	0.000122494	40.9707	pfam13855	LRR_8	cl38440
	CsLRR-RLK110	404697	144	201	0.00860191	35.5779	pfam13855	LRR_8	cl38440
	CsLRR-RLK110	404697	121	180	0.00779461	35.5779	pfam13855	LRR_8	cl38440
	CsLRR-RLK110	404697	268	325	0.00692528	35.9631	pfam13855	LRR_8	cl38440
	CsLRR-RLK110	404697	50	108	0.000333961	39.4299	pfam13855	LRR_8	cl38440
	CsLRR-RLK110	404697	246	303	0.000324252	39.4299	pfam13855	LRR_8	cl38440
	CsLRR-RLK113	404697	295	353	9.92481e-08	49.4451	pfam13855	LRR_8	cl38440
	CsLRR-RLK113	404697	271	331	1.38601e-08	51.7563	pfam13855	LRR_8	cl38440
	CsLRR-RLK140	404697	250	307	0.00280769	36.7335	pfam13855	LRR_8	cl38440
	CsLRR-RLK140	404697	128	166	0.00134172	37.8891	pfam13855	LRR_8	cl38440
	CsLRR-RLK141	404697	274	332	0.0064867	35.9631	pfam13855	LRR_8	cl38440
	CsLRR-RLK141	432794	156	200	0.00402644	36.0689	pfam12799	LRR_4	cl38373
	CsLRR-RLK141	404697	131	191	3.933e-05	42.1263	pfam13855	LRR_8	cl38440
	CsLRR-RLK141	404697	156	210	3.19995e-05	42.5115	pfam13855	LRR_8	cl38440
	CsLRR-RLK147	404697	67	126	0.00248109	37.1187	pfam13855	LRR_8	cl38440
	CsLRR-RLK147	404697	44	102	4.95036e-05	41.7411	pfam13855	LRR_8	cl38440
	CsLRR-RLK147	404697	90	150	2.83952e-08	50.9859	pfam13855	LRR_8	cl38440
	CsLRR-RLK148	432794	170	213	0.00348192	36.0689	pfam12799	LRR_4	cl38373
	CsLRR-RLK148	404697	99	158	0.00191918	37.5039	pfam13855	LRR_8	cl38440
	CsLRR-RLK148	432794	147	189	0.000818317	37.9949	pfam12799	LRR_4	cl38373
	CsLRR-RLK148	404697	146	206	0.00013747	40.5855	pfam13855	LRR_8	cl38440
	CsLRR-RLK148	404697	74	134	3.94693e-05	42.1263	pfam13855	LRR_8	cl38440
	CsLRR-RLK148	404697	122	182	5.10859e-08	50.2155	pfam13855	LRR_8	cl38440
	CsLRR-RLK149	432794	91	135	0.000454141	38.3801	pfam12799	LRR_4	cl38373
	CsLRR-RLK165	404697	284	343	1.05482e-05	43.6671	pfam13855	LRR_8	cl38440
	CsLRR-RLK168	404697	275	335	8.10806e-05	41.3559	pfam13855	LRR_8	cl38440
	CsLRR-RLK169	404697	133	191	0.00542473	36.3483	pfam13855	LRR_8	cl38440
	CsLRR-RLK169	404697	302	363	1.75542e-05	43.2819	pfam13855	LRR_8	cl38440
	CsLRR-RLK170	404697	271	331	5.73074e-05	41.7411	pfam13855	LRR_8	cl38440
	CsLRR-RLK171	404697	268	326	7.4749e-05	41.3559	pfam13855	LRR_8	cl38440
	CsLRR-RLK171	404697	244	304	2.76011e-06	45.2079	pfam13855	LRR_8	cl38440
	CsLRR-RLK172	404697	266	322	0.000261938	39.8151	pfam13855	LRR_8	cl38440
	CsLRR-RLK172	404697	242	300	1.27054e-05	43.6671	pfam13855	LRR_8	cl38440
	CsLRR-RLK268	404697	157	217	0.00123726	37.8891	pfam13855	LRR_8	cl38440
IX	CsLRR-RLK17	404697	253	293	0.000509066	38.2743	pfam13855	LRR_8	cl38440
	CsLRR-RLK17	400522	196	231	0.000128188	39.5876	pfam08263	LRRNT_2	cl08472
	CsLRR-RLK58	432794	394	439	0.00367403	36.0689	pfam12799	LRR_4	cl38373
	CsLRR-RLK58	400522	29	65	0.00279357	36.506	pfam08263	LRRNT_2	cl08472
	CsLRR-RLK58	404697	115	149	0.00266369	37.1187	pfam13855	LRR_8	cl38440
	CsLRR-RLK58	400522	333	368	0.000753896	38.0468	pfam08263	LRRNT_2	cl08472
	CsLRR-RLK58	404697	390	430	0.000530242	39.0447	pfam13855	LRR_8	cl38440
	CsLRR-RLK58	404697	94	151	7.67895e-06	44.0523	pfam13855	LRR_8	cl38440
	CsLRR-RLK83	404697	34	92	0.000170008	40.2003	pfam13855	LRR_8	cl38440
	CsLRR-RLK83	404697	81	166	9.51941e-05	40.9707	pfam13855	LRR_8	cl38440
	CsLRR-RLK83	404697	57	115	5.65501e-05	41.7411	pfam13855	LRR_8	cl38440
	CsLRR-RLK103	404697	379	416	0.0024001	37.1187	pfam13855	LRR_8	cl38440
	CsLRR-RLK103	432794	379	424	0.00237235	36.4541	pfam12799	LRR_4	cl38373
	CsLRR-RLK103	400522	28	63	0.000477711	38.432	pfam08263	LRRNT_2	cl08472
	CsLRR-RLK103	404697	374	415	6.98806e-06	44.0523	pfam13855	LRR_8	cl38440
	CsLRR-RLK191	404697	30	91	0.00463942	36.3483	pfam13855	LRR_8	cl38440
	CsLRR-RLK191	404697	355	392	0.000143844	40.5855	pfam13855	LRR_8	cl38440
	CsLRR-RLK191	404697	79	165	2.31332e-05	42.8967	pfam13855	LRR_8	cl38440
	CsLRR-RLK191	432794	355	400	1.10134e-05	43.0025	pfam12799	LRR_4	cl38373
	CsLRR-RLK191	404697	56	113	3.80038e-06	44.8227	pfam13855	LRR_8	cl38440
	CsLRR-RLK191	404697	350	391	7.60708e-07	46.7487	pfam13855	LRR_8	cl38440
	CsLRR-RLK208	432794	121	158	0.00305043	36.4541	pfam12799	LRR_4	cl38373
	CsLRR-RLK208	404697	75	133	0.00135429	37.8891	pfam13855	LRR_8	cl38440
	CsLRR-RLK208	400522	36	71	0.000218464	39.5876	pfam08263	LRRNT_2	cl08472
	CsLRR-RLK208	404697	98	156	1.60836e-05	43.2819	pfam13855	LRR_8	cl38440
	CsLRR-RLK208	404697	121	207	7.19121e-06	44.4375	pfam13855	LRR_8	cl38440
	CsLRR-RLK214	400522	25	66	0.00333573	36.1208	pfam08263	LRRNT_2	cl08472
	CsLRR-RLK214	400522	330	367	0.000220374	39.5876	pfam08263	LRRNT_2	cl08472
	CsLRR-RLK223	404697	396	431	0.00334767	36.7335	pfam13855	LRR_8	cl38440
	CsLRR-RLK223	432794	396	440	0.000626051	37.9949	pfam12799	LRR_4	cl38373
	CsLRR-RLK224	432794	397	442	0.00846596	34.9133	pfam12799	LRR_4	cl38373
	CsLRR-RLK224	404697	71	154	0.00230768	37.1187	pfam13855	LRR_8	cl38440
	CsLRR-RLK224	400522	34	68	0.00131722	36.8912	pfam08263	LRRNT_2	cl08472
	CsLRR-RLK224	404697	242	301	0.00109204	37.8891	pfam13855	LRR_8	cl38440
	CsLRR-RLK225	404697	202	261	0.00449121	35.9631	pfam13855	LRR_8	cl38440
	CsLRR-RLK225	404697	353	393	0.00368799	35.9631	pfam13855	LRR_8	cl38440
	CsLRR-RLK225	404697	59	113	0.000414672	38.6595	pfam13855	LRR_8	cl38440
	CsLRR-RLK225	432794	358	402	0.000327911	38.7653	pfam12799	LRR_4	cl38373
	CsLRR-RLK226	404697	401	437	0.00939336	35.1927	pfam13855	LRR_8	cl38440
	CsLRR-RLK226	404697	397	437	0.0026355	36.7335	pfam13855	LRR_8	cl38440
	CsLRR-RLK226	432794	401	446	0.000473699	38.3801	pfam12799	LRR_4	cl38373
	CsLRR-RLK226	404697	244	303	0.000196213	40.2003	pfam13855	LRR_8	cl38440
	CsLRR-RLK227	404697	360	396	0.00269343	36.7335	pfam13855	LRR_8	cl38440
	CsLRR-RLK227	404697	356	396	0.000198564	40.2003	pfam13855	LRR_8	cl38440
	CsLRR-RLK227	432794	360	405	3.71537e-05	41.4617	pfam12799	LRR_4	cl38373
	CsLRR-RLK235	400522	26	66	0.000600535	38.0468	pfam08263	LRRNT_2	cl08472
	CsLRR-RLK235	404697	93	152	0.000556379	39.0447	pfam13855	LRR_8	cl38440
	CsLRR-RLK235	404697	242	300	0.000258346	39.8151	pfam13855	LRR_8	cl38440
	CsLRR-RLK235	400522	334	367	6.50496e-05	40.7432	pfam08263	LRRNT_2	cl08472
	CsLRR-RLK236	404697	371	430	0.000868476	38.2743	pfam13855	LRR_8	cl38440
	CsLRR-RLK236	404697	92	151	0.000603469	38.6595	pfam13855	LRR_8	cl38440
	CsLRR-RLK236	400522	25	66	0.000556266	38.432	pfam08263	LRRNT_2	cl08472
	CsLRR-RLK236	400522	328	367	0.000452412	38.432	pfam08263	LRRNT_2	cl08472
	CsLRR-RLK253	404697	355	392	0.00591383	35.9631	pfam13855	LRR_8	cl38440
	CsLRR-RLK253	404697	30	91	0.00146051	37.5039	pfam13855	LRR_8	cl38440
	CsLRR-RLK253	432794	355	400	0.00020342	39.5357	pfam12799	LRR_4	cl38373
	CsLRR-RLK253	404697	79	165	4.95864e-05	41.7411	pfam13855	LRR_8	cl38440
	CsLRR-RLK253	404697	350	391	2.61864e-05	42.5115	pfam13855	LRR_8	cl38440
	CsLRR-RLK253	404697	56	113	6.12407e-06	44.4375	pfam13855	LRR_8	cl38440
	CsLRR-RLK277	404697	61	101	0.00794994	34.8075	pfam13855	LRR_8	cl38440
	CsLRR-RLK277	432794	65	110	0.000231628	38.7653	pfam12799	LRR_4	cl38373
	CsLRR-RLK300	404697	254	313	7.97214e-05	40.5855	pfam13855	LRR_8	cl38440
	CsLRR-RLK303	404697	360	396	0.00259857	36.7335	pfam13855	LRR_8	cl38440
	CsLRR-RLK303	404697	356	396	0.000197304	40.2003	pfam13855	LRR_8	cl38440
	CsLRR-RLK303	432794	360	405	4.32484e-05	41.4617	pfam12799	LRR_4	cl38373
	CsLRR-RLK307	404697	101	139	0.00544234	35.9631	pfam13855	LRR_8	cl38440
	CsLRR-RLK307	404697	535	591	0.000854776	38.2743	pfam13855	LRR_8	cl38440
	CsLRR-RLK307	404697	104	164	0.000289675	39.4299	pfam13855	LRR_8	cl38440
	CsLRR-RLK307	404697	297	356	1.29865e-05	43.2819	pfam13855	LRR_8	cl38440
X	CsLRR-RLK16	432794	230	269	0.00249908	36.8393	pfam12799	LRR_4	cl38373
	CsLRR-RLK16	404697	667	723	0.000193036	40.5855	pfam13855	LRR_8	cl38440
	CsLRR-RLK16	404697	401	461	0.000126496	40.9707	pfam13855	LRR_8	cl38440
	CsLRR-RLK16	404697	499	559	3.9292e-05	42.5115	pfam13855	LRR_8	cl38440
	CsLRR-RLK16	404697	355	413	2.55055e-05	42.8967	pfam13855	LRR_8	cl38440
	CsLRR-RLK16	404697	209	265	1.54581e-05	43.6671	pfam13855	LRR_8	cl38440
	CsLRR-RLK16	404697	378	439	1.53071e-05	43.6671	pfam13855	LRR_8	cl38440
	CsLRR-RLK16	400522	37	71	4.15954e-06	44.5952	pfam08263	LRRNT_2	cl08472
	CsLRR-RLK16	404697	689	747	2.15047e-06	45.9783	pfam13855	LRR_8	cl38440
	CsLRR-RLK16	404697	231	289	4.61247e-07	47.9043	pfam13855	LRR_8	cl38440
	CsLRR-RLK29	432794	183	225	0.00786328	35.2985	pfam12799	LRR_4	cl38373
	CsLRR-RLK29	404697	279	336	0.000736619	38.6595	pfam13855	LRR_8	cl38440
	CsLRR-RLK29	404697	573	630	0.000450436	39.4299	pfam13855	LRR_8	cl38440
	CsLRR-RLK29	404697	595	654	0.000381083	39.4299	pfam13855	LRR_8	cl38440
	CsLRR-RLK29	404697	182	242	2.52974e-05	42.8967	pfam13855	LRR_8	cl38440
	CsLRR-RLK29	404697	256	315	2.31576e-05	42.8967	pfam13855	LRR_8	cl38440
	CsLRR-RLK29	404697	134	194	1.21135e-05	43.6671	pfam13855	LRR_8	cl38440
	CsLRR-RLK29	404697	159	218	1.24241e-07	49.4451	pfam13855	LRR_8	cl38440
	CsLRR-RLK29	400522	37	77	5.98785e-15	69.6332	pfam08263	LRRNT_2	cl08472
	CsLRR-RLK32	432794	94	135	0.00175632	36.4541	pfam12799	LRR_4	cl38373
	CsLRR-RLK32	400522	27	64	0.000608522	37.6616	pfam08263	LRRNT_2	cl08472
	CsLRR-RLK32	404697	70	130	0.000427709	38.6595	pfam13855	LRR_8	cl38440
	CsLRR-RLK32	404697	94	154	3.84733e-05	41.7411	pfam13855	LRR_8	cl38440
	CsLRR-RLK32	404697	118	178	1.6695e-05	42.5115	pfam13855	LRR_8	cl38440
	CsLRR-RLK55	404697	666	726	0.00594464	36.7335	pfam13855	LRR_8	cl38440
	CsLRR-RLK55	404697	543	585	0.000179034	40.9707	pfam13855	LRR_8	cl38440
	CsLRR-RLK55	404697	835	895	7.54028e-05	42.1263	pfam13855	LRR_8	cl38440
	CsLRR-RLK55	400522	479	522	2.29472e-05	43.0544	pfam08263	LRRNT_2	cl08472
	CsLRR-RLK55	404697	714	774	1.96364e-05	43.6671	pfam13855	LRR_8	cl38440
	CsLRR-RLK55	404697	859	919	6.52621e-07	47.9043	pfam13855	LRR_8	cl38440
	CsLRR-RLK62	404697	949	1008	0.00134175	38.2743	pfam13855	LRR_8	cl38440
	CsLRR-RLK62	404697	537	595	0.000979308	38.6595	pfam13855	LRR_8	cl38440
	CsLRR-RLK62	404697	586	645	5.33532e-05	42.1263	pfam13855	LRR_8	cl38440
	CsLRR-RLK62	404697	733	791	2.98881e-05	42.8967	pfam13855	LRR_8	cl38440
	CsLRR-RLK62	404697	903	960	1.81142e-05	43.6671	pfam13855	LRR_8	cl38440
	CsLRR-RLK62	404697	924	984	7.1996e-06	44.8227	pfam13855	LRR_8	cl38440
	CsLRR-RLK62	404697	489	548	9.35864e-07	47.1339	pfam13855	LRR_8	cl38440
	CsLRR-RLK62	404697	464	524	8.91091e-07	47.1339	pfam13855	LRR_8	cl38440
	CsLRR-RLK62	400522	368	408	5.15645e-15	70.0184	pfam08263	LRRNT_2	cl08472
	CsLRR-RLK78	404697	460	514	0.00332291	36.7335	pfam13855	LRR_8	cl38440
	CsLRR-RLK78	404697	94	153	1.16472e-05	43.6671	pfam13855	LRR_8	cl38440
	CsLRR-RLK78	404697	434	495	8.93535e-06	43.6671	pfam13855	LRR_8	cl38440
	CsLRR-RLK78	404697	68	129	2.01074e-06	45.5931	pfam13855	LRR_8	cl38440
	CsLRR-RLK79	404697	403	463	0.00849109	35.5779	pfam13855	LRR_8	cl38440
	CsLRR-RLK79	404697	261	317	0.00676899	35.5779	pfam13855	LRR_8	cl38440
	CsLRR-RLK79	404697	379	439	0.000222437	39.8151	pfam13855	LRR_8	cl38440
	CsLRR-RLK79	404697	73	129	0.000195748	40.2003	pfam13855	LRR_8	cl38440
	CsLRR-RLK79	404697	94	153	0.000154607	40.2003	pfam13855	LRR_8	cl38440
	CsLRR-RLK79	404697	478	533	6.32157e-05	41.3559	pfam13855	LRR_8	cl38440
	CsLRR-RLK84	404697	125	183	0.0062471	35.1927	pfam13855	LRR_8	cl38440
	CsLRR-RLK104	404697	807	863	0.00617108	36.3483	pfam13855	LRR_8	cl38440
	CsLRR-RLK104	404697	550	610	0.00388433	37.1187	pfam13855	LRR_8	cl38440
	CsLRR-RLK104	404697	169	229	0.00359006	37.1187	pfam13855	LRR_8	cl38440
	CsLRR-RLK104	404697	123	181	0.00196915	37.8891	pfam13855	LRR_8	cl38440
	CsLRR-RLK104	404697	755	839	0.00109102	38.6595	pfam13855	LRR_8	cl38440
	CsLRR-RLK104	404697	684	742	0.000988779	38.6595	pfam13855	LRR_8	cl38440
	CsLRR-RLK104	404697	354	397	0.000575598	39.4299	pfam13855	LRR_8	cl38440
	CsLRR-RLK104	404697	97	157	0.000341787	40.2003	pfam13855	LRR_8	cl38440
	CsLRR-RLK104	404697	575	634	0.000289176	40.2003	pfam13855	LRR_8	cl38440
	CsLRR-RLK104	404697	707	767	5.15618e-06	45.2079	pfam13855	LRR_8	cl38440
	CsLRR-RLK104	404697	730	791	2.67215e-06	45.9783	pfam13855	LRR_8	cl38440
	CsLRR-RLK104	400522	32	68	9.26168e-07	46.5212	pfam08263	LRRNT_2	cl08472
	CsLRR-RLK112	404697	406	466	0.00449308	36.7335	pfam13855	LRR_8	cl38440
	CsLRR-RLK112	404697	504	563	0.00109931	38.2743	pfam13855	LRR_8	cl38440
	CsLRR-RLK112	404697	231	291	0.000633623	39.0447	pfam13855	LRR_8	cl38440
	CsLRR-RLK112	404697	332	392	0.000173024	40.5855	pfam13855	LRR_8	cl38440
	CsLRR-RLK112	404697	257	318	9.97877e-05	41.3559	pfam13855	LRR_8	cl38440
	CsLRR-RLK112	404697	307	367	3.16155e-05	42.5115	pfam13855	LRR_8	cl38440
	CsLRR-RLK112	404697	693	751	8.65106e-06	44.4375	pfam13855	LRR_8	cl38440
	CsLRR-RLK112	404697	527	587	5.50823e-06	44.8227	pfam13855	LRR_8	cl38440
	CsLRR-RLK112	404697	671	727	1.58462e-06	46.3635	pfam13855	LRR_8	cl38440
	CsLRR-RLK112	400522	27	68	4.4808e-08	49.988	pfam08263	LRRNT_2	cl08472
	CsLRR-RLK174	404697	403	466	0.0088956	35.9631	pfam13855	LRR_8	cl38440
	CsLRR-RLK174	404697	686	727	0.00412516	36.7335	pfam13855	LRR_8	cl38440
	CsLRR-RLK174	404697	229	291	0.00319327	37.1187	pfam13855	LRR_8	cl38440
	CsLRR-RLK174	404697	255	316	0.00209104	37.5039	pfam13855	LRR_8	cl38440
	CsLRR-RLK174	404697	330	390	0.00118148	38.2743	pfam13855	LRR_8	cl38440
	CsLRR-RLK174	404697	528	587	0.00106027	38.2743	pfam13855	LRR_8	cl38440
	CsLRR-RLK174	404697	427	490	0.000247285	40.2003	pfam13855	LRR_8	cl38440
	CsLRR-RLK174	404697	131	189	0.000120658	40.9707	pfam13855	LRR_8	cl38440
	CsLRR-RLK174	404697	280	341	0.000101096	41.3559	pfam13855	LRR_8	cl38440
	CsLRR-RLK174	400522	38	78	2.37852e-08	50.7584	pfam08263	LRRNT_2	cl08472
	CsLRR-RLK174	404697	695	751	2.52347e-09	54.4527	pfam13855	LRR_8	cl38440
	CsLRR-RLK174	404697	717	775	4.42325e-10	56.3787	pfam13855	LRR_8	cl38440
	CsLRR-RLK193	404697	133	191	0.00715523	35.1927	pfam13855	LRR_8	cl38440
	CsLRR-RLK193	404697	106	167	0.00694674	35.1927	pfam13855	LRR_8	cl38440
	CsLRR-RLK193	400522	35	77	0.00213151	36.1208	pfam08263	LRRNT_2	cl08472
	CsLRR-RLK195	404697	377	436	0.00297894	36.7335	pfam13855	LRR_8	cl38440
	CsLRR-RLK195	404697	160	220	0.00116914	37.8891	pfam13855	LRR_8	cl38440
	CsLRR-RLK195	404697	256	316	0.000932317	38.2743	pfam13855	LRR_8	cl38440
	CsLRR-RLK195	404697	115	172	0.000812331	38.2743	pfam13855	LRR_8	cl38440
	CsLRR-RLK195	404697	138	196	1.05168e-06	46.3635	pfam13855	LRR_8	cl38440
	CsLRR-RLK220	400522	26	70	0.00276134	35.7356	pfam08263	LRRNT_2	cl08472
	CsLRR-RLK220	404697	99	160	0.000248457	39.4299	pfam13855	LRR_8	cl38440
	CsLRR-RLK222	400522	32	75	0.000114689	39.5876	pfam08263	LRRNT_2	cl08472
	CsLRR-RLK228	404697	487	546	0.00356603	36.7335	pfam13855	LRR_8	cl38440
	CsLRR-RLK228	404697	291	352	6.44631e-05	41.7411	pfam13855	LRR_8	cl38440
	CsLRR-RLK228	404697	644	686	5.56303e-05	42.1263	pfam13855	LRR_8	cl38440
	CsLRR-RLK228	404697	650	710	4.1431e-05	42.1263	pfam13855	LRR_8	cl38440
	CsLRR-RLK228	404697	676	734	5.1692e-06	44.8227	pfam13855	LRR_8	cl38440
	CsLRR-RLK228	400522	79	117	1.36509e-06	45.7508	pfam08263	LRRNT_2	cl08472
	CsLRR-RLK228	404697	267	328	4.91082e-07	47.9043	pfam13855	LRR_8	cl38440
	CsLRR-RLK228	404697	511	570	2.19837e-07	48.6747	pfam13855	LRR_8	cl38440
	CsLRR-RLK228	404697	244	303	1.86227e-08	51.7563	pfam13855	LRR_8	cl38440
	CsLRR-RLK229	404697	568	627	0.00988743	35.5779	pfam13855	LRR_8	cl38440
	CsLRR-RLK229	404697	547	603	0.000481214	39.0447	pfam13855	LRR_8	cl38440
	CsLRR-RLK229	404697	408	469	0.000187221	40.2003	pfam13855	LRR_8	cl38440
	CsLRR-RLK229	400522	35	78	8.24331e-05	40.7432	pfam08263	LRRNT_2	cl08472
	CsLRR-RLK229	404697	434	493	1.47944e-06	46.3635	pfam13855	LRR_8	cl38440
	CsLRR-RLK229	404697	94	154	1.34124e-06	46.3635	pfam13855	LRR_8	cl38440
	CsLRR-RLK233	404697	385	444	0.00907874	35.5779	pfam13855	LRR_8	cl38440
	CsLRR-RLK233	404697	168	219	0.00716641	35.5779	pfam13855	LRR_8	cl38440
	CsLRR-RLK233	404697	144	204	0.00549235	35.9631	pfam13855	LRR_8	cl38440
	CsLRR-RLK233	404697	360	420	0.000617361	38.6595	pfam13855	LRR_8	cl38440
	CsLRR-RLK233	400522	58	92	0.000325096	38.8172	pfam08263	LRRNT_2	cl08472
	CsLRR-RLK233	404697	122	180	3.88075e-06	44.8227	pfam13855	LRR_8	cl38440
	CsLRR-RLK260	432794	70	110	0.000938165	37.2245	pfam12799	LRR_4	cl38373
	CsLRR-RLK260	404697	71	105	0.000553206	38.2743	pfam13855	LRR_8	cl38440
	CsLRR-RLK281	400522	35	73	0.00161452	37.2764	pfam08263	LRRNT_2	cl08472
	CsLRR-RLK281	404697	579	638	0.000126877	40.9707	pfam13855	LRR_8	cl38440
	CsLRR-RLK281	404697	558	614	7.64672e-06	44.4375	pfam13855	LRR_8	cl38440
	CsLRR-RLK281	404697	107	166	4.03231e-07	47.9043	pfam13855	LRR_8	cl38440
	CsLRR-RLK288	400522	71	109	0.000526432	37.6616	pfam08263	LRRNT_2	cl08472
	CsLRR-RLK289	404697	261	317	0.00594358	35.9631	pfam13855	LRR_8	cl38440
	CsLRR-RLK289	404697	379	439	0.000766765	38.6595	pfam13855	LRR_8	cl38440
	CsLRR-RLK289	404697	429	509	0.000275679	39.8151	pfam13855	LRR_8	cl38440
	CsLRR-RLK289	404697	478	533	8.22854e-05	41.3559	pfam13855	LRR_8	cl38440
	CsLRR-RLK289	404697	94	153	7.171e-05	41.3559	pfam13855	LRR_8	cl38440
	CsLRR-RLK289	404697	331	391	4.13666e-05	42.1263	pfam13855	LRR_8	cl38440
	CsLRR-RLK289	404697	403	463	1.1655e-05	43.6671	pfam13855	LRR_8	cl38440
	CsLRR-RLK289	404697	68	129	7.71735e-06	44.4375	pfam13855	LRR_8	cl38440
	CsLRR-RLK291	404697	677	735	0.00146023	38.2743	pfam13855	LRR_8	cl38440
	CsLRR-RLK291	404697	772	831	0.000579134	39.4299	pfam13855	LRR_8	cl38440
	CsLRR-RLK291	400522	280	310	2.02926e-05	43.0544	pfam08263	LRRNT_2	cl08472
	CsLRR-RLK291	404697	795	855	4.22215e-06	45.5931	pfam13855	LRR_8	cl38440
	CsLRR-RLK291	404697	976	1035	7.73866e-07	47.5191	pfam13855	LRR_8	cl38440
	CsLRR-RLK291	404697	927	987	3.20275e-07	48.6747	pfam13855	LRR_8	cl38440
	CsLRR-RLK291	404697	952	1011	6.23613e-08	50.6007	pfam13855	LRR_8	cl38440
	CsLRR-RLK294	400522	15	37	0.0090343	34.9652	pfam08263	LRRNT_2	cl08472
	CsLRR-RLK294	404697	67	152	0.000453137	39.0447	pfam13855	LRR_8	cl38440
	CsLRR-RLK294	404697	476	531	0.000179797	40.2003	pfam13855	LRR_8	cl38440
	CsLRR-RLK294	404697	166	224	3.8816e-05	42.1263	pfam13855	LRR_8	cl38440
	CsLRR-RLK295	432794	295	336	0.00536615	35.6837	pfam12799	LRR_4	cl38373
	CsLRR-RLK295	400522	31	76	0.00110029	37.6616	pfam08263	LRRNT_2	cl08472
	CsLRR-RLK295	404697	342	402	0.000723892	38.6595	pfam13855	LRR_8	cl38440
	CsLRR-RLK295	404697	152	211	0.000215927	40.2003	pfam13855	LRR_8	cl38440
	CsLRR-RLK295	404697	391	448	0.00011176	40.9707	pfam13855	LRR_8	cl38440
	CsLRR-RLK295	404697	366	426	6.90513e-05	41.7411	pfam13855	LRR_8	cl38440
	CsLRR-RLK295	404697	106	162	2.58566e-05	42.8967	pfam13855	LRR_8	cl38440
	CsLRR-RLK295	404697	414	474	9.22284e-06	44.0523	pfam13855	LRR_8	cl38440
	CsLRR-RLK295	404697	80	138	6.47762e-06	44.4375	pfam13855	LRR_8	cl38440
	CsLRR-RLK295	404697	270	329	3.09758e-07	48.2895	pfam13855	LRR_8	cl38440
	CsLRR-RLK305	400522	35	78	0.00115594	36.8912	pfam08263	LRRNT_2	cl08472
XI	CsLRR-RLK1	404697	2	36	0.000173826	39.4299	pfam13855	LRR_8	cl38440
	CsLRR-RLK1	404697	2	60	5.40771e-07	46.3635	pfam13855	LRR_8	cl38440
	CsLRR-RLK10	404697	306	366	0.00357187	36.7335	pfam13855	LRR_8	cl38440
	CsLRR-RLK10	404697	172	222	0.00296228	36.7335	pfam13855	LRR_8	cl38440
	CsLRR-RLK10	404697	43	102	0.00201762	37.1187	pfam13855	LRR_8	cl38440
	CsLRR-RLK10	404697	66	126	0.000518817	39.0447	pfam13855	LRR_8	cl38440
	CsLRR-RLK10	404697	188	246	0.00038624	39.4299	pfam13855	LRR_8	cl38440
	CsLRR-RLK10	404697	402	461	0.000121057	40.5855	pfam13855	LRR_8	cl38440
	CsLRR-RLK10	404697	90	150	7.70293e-05	41.3559	pfam13855	LRR_8	cl38440
	CsLRR-RLK15	404697	270	330	0.00695984	35.9631	pfam13855	LRR_8	cl38440
	CsLRR-RLK15	404697	537	596	0.000623811	39.0447	pfam13855	LRR_8	cl38440
	CsLRR-RLK15	404697	633	693	3.53628e-05	42.5115	pfam13855	LRR_8	cl38440
	CsLRR-RLK15	404697	246	306	1.5147e-06	46.3635	pfam13855	LRR_8	cl38440
	CsLRR-RLK24	404697	548	589	0.00507342	36.3483	pfam13855	LRR_8	cl38440
	CsLRR-RLK24	404697	524	582	0.00226236	37.1187	pfam13855	LRR_8	cl38440
	CsLRR-RLK24	432794	115	156	0.00225172	36.8393	pfam12799	LRR_4	cl38373
	CsLRR-RLK24	404697	283	337	0.00191369	37.5039	pfam13855	LRR_8	cl38440
	CsLRR-RLK24	404697	307	366	0.00165097	37.5039	pfam13855	LRR_8	cl38440
	CsLRR-RLK24	432794	137	179	0.00122255	37.6097	pfam12799	LRR_4	cl38373
	CsLRR-RLK24	404697	281	318	0.00028095	39.8151	pfam13855	LRR_8	cl38440
	CsLRR-RLK24	404697	113	173	1.04539e-05	43.6671	pfam13855	LRR_8	cl38440
	CsLRR-RLK24	400522	25	62	1.79887e-09	53.84	pfam08263	LRRNT_2	cl08472
	CsLRR-RLK25	404697	505	564	0.00103744	38.2743	pfam13855	LRR_8	cl38440
	CsLRR-RLK25	404697	245	303	0.000266935	39.8151	pfam13855	LRR_8	cl38440
	CsLRR-RLK25	404697	147	206	3.45671e-05	42.5115	pfam13855	LRR_8	cl38440
	CsLRR-RLK25	400522	30	69	1.44395e-08	51.1436	pfam08263	LRRNT_2	cl08472
	CsLRR-RLK39	404697	451	510	0.00884946	35.5779	pfam13855	LRR_8	cl38440
	CsLRR-RLK39	404697	232	291	0.00241093	37.1187	pfam13855	LRR_8	cl38440
	CsLRR-RLK39	404697	474	534	0.00119849	37.8891	pfam13855	LRR_8	cl38440
	CsLRR-RLK39	400522	23	61	3.76721e-06	44.5952	pfam08263	LRRNT_2	cl08472
	CsLRR-RLK44	404697	196	255	0.000314499	39.4299	pfam13855	LRR_8	cl38440
	CsLRR-RLK44	404697	483	542	6.18136e-06	44.4375	pfam13855	LRR_8	cl38440
	CsLRR-RLK44	400522	31	70	3.21435e-07	47.2916	pfam08263	LRRNT_2	cl08472
	CsLRR-RLK52	404697	454	512	0.00541881	36.3483	pfam13855	LRR_8	cl38440
	CsLRR-RLK52	404697	335	394	0.00444979	36.3483	pfam13855	LRR_8	cl38440
	CsLRR-RLK52	404697	295	346	0.00337729	36.7335	pfam13855	LRR_8	cl38440
	CsLRR-RLK52	404697	604	658	0.00241637	37.1187	pfam13855	LRR_8	cl38440
	CsLRR-RLK52	404697	118	177	0.00225544	37.5039	pfam13855	LRR_8	cl38440
	CsLRR-RLK52	404697	554	611	0.0013787	37.8891	pfam13855	LRR_8	cl38440
	CsLRR-RLK52	404697	314	370	0.000763912	38.6595	pfam13855	LRR_8	cl38440
	CsLRR-RLK52	404697	359	418	0.000158377	40.5855	pfam13855	LRR_8	cl38440
	CsLRR-RLK52	404697	574	635	2.47315e-05	42.8967	pfam13855	LRR_8	cl38440
	CsLRR-RLK52	400522	26	66	1.15344e-09	54.6104	pfam08263	LRRNT_2	cl08472
	CsLRR-RLK59	404697	290	349	0.0056866	35.9631	pfam13855	LRR_8	cl38440
	CsLRR-RLK59	404697	146	205	0.00505251	36.3483	pfam13855	LRR_8	cl38440
	CsLRR-RLK59	404697	315	373	0.00368645	36.7335	pfam13855	LRR_8	cl38440
	CsLRR-RLK59	404697	218	278	0.00268992	37.1187	pfam13855	LRR_8	cl38440
	CsLRR-RLK59	404697	506	565	0.000150599	40.5855	pfam13855	LRR_8	cl38440
	CsLRR-RLK59	404697	244	302	2.94761e-05	42.5115	pfam13855	LRR_8	cl38440
	CsLRR-RLK59	404697	531	588	1.48233e-05	43.2819	pfam13855	LRR_8	cl38440
	CsLRR-RLK59	400522	26	68	1.46898e-07	48.4472	pfam08263	LRRNT_2	cl08472
	CsLRR-RLK60	404697	550	591	0.00361558	36.7335	pfam13855	LRR_8	cl38440
	CsLRR-RLK60	404697	309	368	0.00246251	37.1187	pfam13855	LRR_8	cl38440
	CsLRR-RLK60	404697	260	320	0.00147586	37.8891	pfam13855	LRR_8	cl38440
	CsLRR-RLK60	404697	285	339	0.000453158	39.0447	pfam13855	LRR_8	cl38440
	CsLRR-RLK60	400522	27	64	5.15594e-09	52.6844	pfam08263	LRRNT_2	cl08472
	CsLRR-RLK63	404697	295	347	0.00380189	36.7335	pfam13855	LRR_8	cl38440
	CsLRR-RLK63	404697	246	304	0.000387559	39.4299	pfam13855	LRR_8	cl38440
	CsLRR-RLK63	404697	510	593	0.000171357	40.5855	pfam13855	LRR_8	cl38440
	CsLRR-RLK63	404697	486	545	2.44918e-05	42.8967	pfam13855	LRR_8	cl38440
	CsLRR-RLK63	404697	272	330	1.69704e-06	45.9783	pfam13855	LRR_8	cl38440
	CsLRR-RLK65	404697	107	191	0.00810178	35.5779	pfam13855	LRR_8	cl38440
	CsLRR-RLK65	404697	84	135	0.0048059	36.3483	pfam13855	LRR_8	cl38440
	CsLRR-RLK65	404697	443	479	0.00198073	37.1187	pfam13855	LRR_8	cl38440
	CsLRR-RLK65	404697	58	117	2.32657e-05	42.8967	pfam13855	LRR_8	cl38440
	CsLRR-RLK65	404697	420	479	1.06069e-05	43.6671	pfam13855	LRR_8	cl38440
	CsLRR-RLK70	404697	444	526	0.00642155	35.9631	pfam13855	LRR_8	cl38440
	CsLRR-RLK70	404697	543	598	0.00166597	37.5039	pfam13855	LRR_8	cl38440
	CsLRR-RLK70	404697	226	286	0.00061057	39.0447	pfam13855	LRR_8	cl38440
	CsLRR-RLK70	404697	514	575	1.43938e-06	46.3635	pfam13855	LRR_8	cl38440
	CsLRR-RLK77	404697	604	658	0.00326566	36.7335	pfam13855	LRR_8	cl38440
	CsLRR-RLK77	404697	407	466	0.00222427	37.5039	pfam13855	LRR_8	cl38440
	CsLRR-RLK77	404697	576	635	0.000356723	39.4299	pfam13855	LRR_8	cl38440
	CsLRR-RLK77	400522	24	66	0.000152378	39.9728	pfam08263	LRRNT_2	cl08472
	CsLRR-RLK77	404697	502	562	0.000120966	40.9707	pfam13855	LRR_8	cl38440
	CsLRR-RLK77	404697	527	586	5.04507e-05	42.1263	pfam13855	LRR_8	cl38440
	CsLRR-RLK77	404697	552	609	4.02481e-05	42.1263	pfam13855	LRR_8	cl38440
	CsLRR-RLK80	404697	193	252	0.0049874	36.3483	pfam13855	LRR_8	cl38440
	CsLRR-RLK80	404697	505	563	0.00378518	36.7335	pfam13855	LRR_8	cl38440
	CsLRR-RLK80	404697	96	155	0.000144342	40.5855	pfam13855	LRR_8	cl38440
	CsLRR-RLK80	400522	32	68	8.24956e-10	54.6104	pfam08263	LRRNT_2	cl08472
	CsLRR-RLK97	404697	514	574	0.00413233	36.7335	pfam13855	LRR_8	cl38440
	CsLRR-RLK97	432794	251	292	0.00274323	36.4541	pfam12799	LRR_4	cl38373
	CsLRR-RLK97	404697	564	622	7.10875e-05	41.7411	pfam13855	LRR_8	cl38440
	CsLRR-RLK97	400522	34	74	1.18164e-09	54.6104	pfam08263	LRRNT_2	cl08472
	CsLRR-RLK99	404697	468	528	0.00853034	35.5779	pfam13855	LRR_8	cl38440
	CsLRR-RLK99	404697	594	648	0.00765396	35.5779	pfam13855	LRR_8	cl38440
	CsLRR-RLK99	404697	300	360	0.0024655	37.1187	pfam13855	LRR_8	cl38440
	CsLRR-RLK99	404697	284	336	0.00196587	37.5039	pfam13855	LRR_8	cl38440
	CsLRR-RLK99	404697	380	432	0.00143464	37.8891	pfam13855	LRR_8	cl38440
	CsLRR-RLK99	404697	396	480	0.000495694	39.0447	pfam13855	LRR_8	cl38440
	CsLRR-RLK99	404697	444	502	0.000376363	39.4299	pfam13855	LRR_8	cl38440
	CsLRR-RLK99	404697	83	143	3.59287e-05	42.1263	pfam13855	LRR_8	cl38440
	CsLRR-RLK99	404697	107	167	1.22799e-06	46.3635	pfam13855	LRR_8	cl38440
	CsLRR-RLK106	432794	111	152	0.0077926	35.2985	pfam12799	LRR_4	cl38373
	CsLRR-RLK106	404697	158	219	0.00366762	36.7335	pfam13855	LRR_8	cl38440
	CsLRR-RLK106	404697	134	194	0.00199179	37.5039	pfam13855	LRR_8	cl38440
	CsLRR-RLK106	404697	495	554	1.92295e-05	43.2819	pfam13855	LRR_8	cl38440
	CsLRR-RLK106	404697	519	577	1.83082e-05	43.2819	pfam13855	LRR_8	cl38440
	CsLRR-RLK106	404697	95	146	4.77129e-06	44.8227	pfam13855	LRR_8	cl38440
	CsLRR-RLK106	404697	110	170	2.32878e-08	51.3711	pfam13855	LRR_8	cl38440
	CsLRR-RLK106	400522	19	58	7.50426e-09	52.2992	pfam08263	LRRNT_2	cl08472
	CsLRR-RLK111	404697	524	583	0.00739816	35.9631	pfam13855	LRR_8	cl38440
	CsLRR-RLK111	404697	285	345	0.00163938	37.5039	pfam13855	LRR_8	cl38440
	CsLRR-RLK111	404697	601	655	0.000405385	39.4299	pfam13855	LRR_8	cl38440
	CsLRR-RLK111	404697	571	632	0.000164057	40.5855	pfam13855	LRR_8	cl38440
	CsLRR-RLK111	404697	310	369	2.9682e-05	42.5115	pfam13855	LRR_8	cl38440
	CsLRR-RLK111	400522	25	65	1.57311e-09	54.2252	pfam08263	LRRNT_2	cl08472
	CsLRR-RLK118	404697	330	385	0.00843821	35.5779	pfam13855	LRR_8	cl38440
	CsLRR-RLK118	404697	235	294	0.00415127	36.7335	pfam13855	LRR_8	cl38440
	CsLRR-RLK118	404697	508	564	0.00225435	37.5039	pfam13855	LRR_8	cl38440
	CsLRR-RLK118	404697	529	588	0.00105648	38.2743	pfam13855	LRR_8	cl38440
	CsLRR-RLK118	400522	23	61	1.11614e-06	46.136	pfam08263	LRRNT_2	cl08472
	CsLRR-RLK124	404697	622	679	0.00130564	37.8891	pfam13855	LRR_8	cl38440
	CsLRR-RLK124	404697	285	343	6.6336e-05	41.3559	pfam13855	LRR_8	cl38440
	CsLRR-RLK125	404697	213	272	0.00592176	35.9631	pfam13855	LRR_8	cl38440
	CsLRR-RLK125	404697	497	557	0.000444696	39.0447	pfam13855	LRR_8	cl38440
	CsLRR-RLK125	404697	90	149	0.00042754	39.4299	pfam13855	LRR_8	cl38440
	CsLRR-RLK125	404697	284	343	9.04412e-05	41.3559	pfam13855	LRR_8	cl38440
	CsLRR-RLK131	404697	322	380	0.00836278	35.9631	pfam13855	LRR_8	cl38440
	CsLRR-RLK131	404697	346	404	0.0056947	36.3483	pfam13855	LRR_8	cl38440
	CsLRR-RLK131	404697	298	358	0.00312281	37.1187	pfam13855	LRR_8	cl38440
	CsLRR-RLK131	404697	515	574	0.000764319	38.6595	pfam13855	LRR_8	cl38440
	CsLRR-RLK131	404697	753	814	4.779e-05	42.1263	pfam13855	LRR_8	cl38440
	CsLRR-RLK131	400522	35	68	4.21553e-05	41.8988	pfam08263	LRRNT_2	cl08472
	CsLRR-RLK131	404697	782	838	3.012e-05	42.8967	pfam13855	LRR_8	cl38440
	CsLRR-RLK131	404697	633	693	6.26186e-06	44.8227	pfam13855	LRR_8	cl38440
	CsLRR-RLK132	400522	34	75	1.37382e-06	45.7508	pfam08263	LRRNT_2	cl08472
	CsLRR-RLK133	400522	34	75	0.00787819	34.9652	pfam08263	LRRNT_2	cl08472
	CsLRR-RLK133	404697	273	332	0.00496648	36.3483	pfam13855	LRR_8	cl38440
	CsLRR-RLK144	432794	318	360	0.00705469	35.2985	pfam12799	LRR_4	cl38373
	CsLRR-RLK144	432794	245	287	0.00302185	36.4541	pfam12799	LRR_4	cl38373
	CsLRR-RLK144	404697	655	713	0.00228478	37.5039	pfam13855	LRR_8	cl38440
	CsLRR-RLK144	404697	367	427	0.00189499	37.5039	pfam13855	LRR_8	cl38440
	CsLRR-RLK144	404697	631	690	0.000751343	38.6595	pfam13855	LRR_8	cl38440
	CsLRR-RLK144	404697	342	402	0.000587522	39.0447	pfam13855	LRR_8	cl38440
	CsLRR-RLK144	404697	198	257	0.000158868	40.5855	pfam13855	LRR_8	cl38440
	CsLRR-RLK144	404697	246	305	1.92186e-05	43.2819	pfam13855	LRR_8	cl38440
	CsLRR-RLK144	404697	269	329	9.76192e-06	44.0523	pfam13855	LRR_8	cl38440
	CsLRR-RLK144	404697	221	281	1.37173e-08	52.1415	pfam13855	LRR_8	cl38440
	CsLRR-RLK144	400522	153	193	6.52515e-11	58.0772	pfam08263	LRRNT_2	cl08472
	CsLRR-RLK152	404697	276	338	0.00706986	35.9631	pfam13855	LRR_8	cl38440
	CsLRR-RLK152	404697	591	649	0.00258859	37.1187	pfam13855	LRR_8	cl38440
	CsLRR-RLK152	432794	182	223	0.00110372	37.6097	pfam12799	LRR_4	cl38373
	CsLRR-RLK152	404697	205	265	0.000166335	40.5855	pfam13855	LRR_8	cl38440
	CsLRR-RLK152	404697	566	626	0.000109001	40.9707	pfam13855	LRR_8	cl38440
	CsLRR-RLK152	404697	181	241	7.44485e-07	47.1339	pfam13855	LRR_8	cl38440
	CsLRR-RLK152	400522	89	129	2.17376e-07	48.062	pfam08263	LRRNT_2	cl08472
	CsLRR-RLK152	404697	157	217	4.93942e-09	53.2971	pfam13855	LRR_8	cl38440
	CsLRR-RLK158	404697	141	204	0.00766208	35.5779	pfam13855	LRR_8	cl38440
	CsLRR-RLK158	404697	281	324	0.00575762	35.9631	pfam13855	LRR_8	cl38440
	CsLRR-RLK158	404697	168	228	0.00110099	37.8891	pfam13855	LRR_8	cl38440
	CsLRR-RLK158	404697	192	252	0.000819542	38.2743	pfam13855	LRR_8	cl38440
	CsLRR-RLK158	404697	504	561	0.000399654	39.4299	pfam13855	LRR_8	cl38440
	CsLRR-RLK158	404697	408	468	0.000369414	39.4299	pfam13855	LRR_8	cl38440
	CsLRR-RLK158	404697	290	348	1.16266e-05	43.6671	pfam13855	LRR_8	cl38440
	CsLRR-RLK166	404697	217	279	0.000699697	38.6595	pfam13855	LRR_8	cl38440
	CsLRR-RLK166	404697	123	182	0.000621781	38.6595	pfam13855	LRR_8	cl38440
	CsLRR-RLK166	404697	117	158	0.000515778	39.0447	pfam13855	LRR_8	cl38440
	CsLRR-RLK166	404697	530	589	0.000411349	39.4299	pfam13855	LRR_8	cl38440
	CsLRR-RLK166	404697	146	206	0.000261666	39.8151	pfam13855	LRR_8	cl38440
	CsLRR-RLK166	404697	170	255	0.000131486	40.5855	pfam13855	LRR_8	cl38440
	CsLRR-RLK166	404697	506	566	6.10926e-05	41.7411	pfam13855	LRR_8	cl38440
	CsLRR-RLK166	400522	32	70	9.79167e-12	60.3884	pfam08263	LRRNT_2	cl08472
	CsLRR-RLK167	404697	338	396	0.00568336	36.3483	pfam13855	LRR_8	cl38440
	CsLRR-RLK167	404697	315	372	0.00311646	37.1187	pfam13855	LRR_8	cl38440
	CsLRR-RLK167	404697	529	588	2.13107e-05	42.8967	pfam13855	LRR_8	cl38440
	CsLRR-RLK167	404697	552	612	1.3835e-05	43.6671	pfam13855	LRR_8	cl38440
	CsLRR-RLK167	400522	29	69	1.78796e-11	59.618	pfam08263	LRRNT_2	cl08472
	CsLRR-RLK173	404697	318	378	0.00530422	36.3483	pfam13855	LRR_8	cl38440
	CsLRR-RLK173	404697	580	641	0.00179536	37.5039	pfam13855	LRR_8	cl38440
	CsLRR-RLK173	404697	295	354	9.48342e-05	40.9707	pfam13855	LRR_8	cl38440
	CsLRR-RLK173	404697	609	664	6.3387e-05	41.7411	pfam13855	LRR_8	cl38440
	CsLRR-RLK173	400522	37	74	9.89768e-11	57.3068	pfam08263	LRRNT_2	cl08472
	CsLRR-RLK177	404697	336	395	0.00736417	35.9631	pfam13855	LRR_8	cl38440
	CsLRR-RLK177	404697	551	598	0.000634451	38.6595	pfam13855	LRR_8	cl38440
	CsLRR-RLK177	404697	166	225	2.97161e-06	45.2079	pfam13855	LRR_8	cl38440
	CsLRR-RLK177	404697	528	587	1.1253e-06	46.7487	pfam13855	LRR_8	cl38440
	CsLRR-RLK178	400522	25	64	0.00749417	34.9652	pfam08263	LRRNT_2	cl08472
	CsLRR-RLK178	404697	503	560	0.000834957	38.2743	pfam13855	LRR_8	cl38440
	CsLRR-RLK189	404697	529	588	0.00736417	35.9631	pfam13855	LRR_8	cl38440
	CsLRR-RLK189	404697	39	82	0.00392003	36.7335	pfam13855	LRR_8	cl38440
	CsLRR-RLK189	404697	70	130	0.000922094	38.2743	pfam13855	LRR_8	cl38440
	CsLRR-RLK189	404697	47	106	4.29162e-05	42.1263	pfam13855	LRR_8	cl38440
	CsLRR-RLK189	404697	240	299	3.63162e-05	42.1263	pfam13855	LRR_8	cl38440
	CsLRR-RLK189	404697	455	515	3.64421e-07	47.9043	pfam13855	LRR_8	cl38440
	CsLRR-RLK189	404697	480	539	1.27819e-08	52.1415	pfam13855	LRR_8	cl38440
	CsLRR-RLK192	404697	244	303	0.00756818	35.9631	pfam13855	LRR_8	cl38440
	CsLRR-RLK192	404697	557	615	0.00500353	36.3483	pfam13855	LRR_8	cl38440
	CsLRR-RLK192	400522	29	69	1.77239e-09	53.84	pfam08263	LRRNT_2	cl08472
	CsLRR-RLK194	404697	75	129	0.00400679	36.3483	pfam13855	LRR_8	cl38440
	CsLRR-RLK194	404697	433	491	0.00377684	36.3483	pfam13855	LRR_8	cl38440
	CsLRR-RLK194	404697	409	468	0.00264937	36.7335	pfam13855	LRR_8	cl38440
	CsLRR-RLK194	404697	166	250	0.0014967	37.5039	pfam13855	LRR_8	cl38440
	CsLRR-RLK194	404697	93	153	3.28387e-06	45.2079	pfam13855	LRR_8	cl38440
	CsLRR-RLK194	404697	117	177	2.21444e-07	48.2895	pfam13855	LRR_8	cl38440
	CsLRR-RLK194	404697	142	201	1.01114e-07	49.4451	pfam13855	LRR_8	cl38440
	CsLRR-RLK211	404697	407	467	0.00380449	36.7335	pfam13855	LRR_8	cl38440
	CsLRR-RLK211	404697	192	246	0.00334728	36.7335	pfam13855	LRR_8	cl38440
	CsLRR-RLK211	404697	551	611	0.00315522	37.1187	pfam13855	LRR_8	cl38440
	CsLRR-RLK211	404697	144	203	0.000228066	40.2003	pfam13855	LRR_8	cl38440
	CsLRR-RLK211	404697	169	227	0.000196795	40.2003	pfam13855	LRR_8	cl38440
	CsLRR-RLK211	404697	95	155	0.000192964	40.2003	pfam13855	LRR_8	cl38440
	CsLRR-RLK211	404697	503	561	9.18342e-06	44.0523	pfam13855	LRR_8	cl38440
	CsLRR-RLK211	404697	528	587	6.64266e-06	44.4375	pfam13855	LRR_8	cl38440
	CsLRR-RLK211	404697	480	539	1.26561e-06	46.3635	pfam13855	LRR_8	cl38440
	CsLRR-RLK232	404697	239	299	0.0044216	36.3483	pfam13855	LRR_8	cl38440
	CsLRR-RLK232	404697	215	275	0.000180541	40.2003	pfam13855	LRR_8	cl38440
	CsLRR-RLK232	400522	23	64	2.67705e-10	56.1512	pfam08263	LRRNT_2	cl08472
	CsLRR-RLK238	404697	1266	1320	0.00301342	37.5039	pfam13855	LRR_8	cl38440
	CsLRR-RLK238	404697	96	132	0.00125495	38.6595	pfam13855	LRR_8	cl38440
	CsLRR-RLK238	404697	208	257	0.000576915	39.4299	pfam13855	LRR_8	cl38440
	CsLRR-RLK238	404697	1202	1251	0.000133336	41.3559	pfam13855	LRR_8	cl38440
	CsLRR-RLK238	404697	481	541	9.54675e-05	41.7411	pfam13855	LRR_8	cl38440
	CsLRR-RLK238	404697	1067	1103	7.32239e-05	42.1263	pfam13855	LRR_8	cl38440
	CsLRR-RLK238	404697	506	564	1.33926e-05	44.0523	pfam13855	LRR_8	cl38440
	CsLRR-RLK238	404697	99	158	1.05533e-06	47.1339	pfam13855	LRR_8	cl38440
	CsLRR-RLK238	404697	1070	1129	1.9956e-08	52.1415	pfam13855	LRR_8	cl38440
	CsLRR-RLK239	404697	482	542	0.0023068	37.1187	pfam13855	LRR_8	cl38440
	CsLRR-RLK239	404697	74	110	0.000616944	38.6595	pfam13855	LRR_8	cl38440
	CsLRR-RLK239	404697	209	258	0.000380996	39.4299	pfam13855	LRR_8	cl38440
	CsLRR-RLK239	404697	77	136	3.38086e-06	45.2079	pfam13855	LRR_8	cl38440
	CsLRR-RLK239	404697	507	565	1.85841e-06	45.9783	pfam13855	LRR_8	cl38440
	CsLRR-RLK249	400522	40	77	0.00809264	34.9652	pfam08263	LRRNT_2	cl08472
	CsLRR-RLK249	404697	104	164	0.00122303	37.8891	pfam13855	LRR_8	cl38440
	CsLRR-RLK249	404697	535	590	0.000258463	39.8151	pfam13855	LRR_8	cl38440
	CsLRR-RLK249	404697	296	355	3.15548e-05	42.5115	pfam13855	LRR_8	cl38440
	CsLRR-RLK254	404697	335	393	0.00868908	35.5779	pfam13855	LRR_8	cl38440
	CsLRR-RLK254	404697	569	623	0.00742159	35.9631	pfam13855	LRR_8	cl38440
	CsLRR-RLK254	404697	93	152	0.00402924	36.7335	pfam13855	LRR_8	cl38440
	CsLRR-RLK254	404697	116	176	0.00387358	36.7335	pfam13855	LRR_8	cl38440
	CsLRR-RLK254	404697	357	417	0.000174595	40.5855	pfam13855	LRR_8	cl38440
	CsLRR-RLK254	400522	26	65	2.31811e-10	56.5364	pfam08263	LRRNT_2	cl08472
	CsLRR-RLK255	404697	116	176	0.00805307	35.9631	pfam13855	LRR_8	cl38440
	CsLRR-RLK255	404697	93	152	0.00617191	35.9631	pfam13855	LRR_8	cl38440
	CsLRR-RLK255	404697	602	657	0.00527183	36.3483	pfam13855	LRR_8	cl38440
	CsLRR-RLK255	404697	357	417	0.000221692	40.2003	pfam13855	LRR_8	cl38440
	CsLRR-RLK255	404697	477	537	0.000143847	40.5855	pfam13855	LRR_8	cl38440
	CsLRR-RLK255	404697	461	513	0.000104003	40.9707	pfam13855	LRR_8	cl38440
	CsLRR-RLK255	400522	26	65	2.30116e-10	56.5364	pfam08263	LRRNT_2	cl08472
	CsLRR-RLK261	404697	52	110	0.00925155	35.5779	pfam13855	LRR_8	cl38440
	CsLRR-RLK261	404697	436	495	0.00548786	36.3483	pfam13855	LRR_8	cl38440
	CsLRR-RLK261	404697	483	543	0.00338676	36.7335	pfam13855	LRR_8	cl38440
	CsLRR-RLK261	404697	509	567	0.0021531	37.5039	pfam13855	LRR_8	cl38440
	CsLRR-RLK261	404697	463	519	6.49373e-05	41.7411	pfam13855	LRR_8	cl38440
	CsLRR-RLK261	400522	3	21	1.32887e-05	43.0544	pfam08263	LRRNT_2	cl08472
	CsLRR-RLK262	432794	162	194	0.00132824	36.8393	pfam12799	LRR_4	cl38373
	CsLRR-RLK262	432794	138	181	0.00115714	36.8393	pfam12799	LRR_4	cl38373
	CsLRR-RLK262	404697	137	196	0.000166176	39.8151	pfam13855	LRR_8	cl38440
	CsLRR-RLK262	404697	113	173	1.1482e-05	43.2819	pfam13855	LRR_8	cl38440
	CsLRR-RLK262	404697	162	220	4.74634e-06	44.0523	pfam13855	LRR_8	cl38440
	CsLRR-RLK273	404697	35	116	0.00155675	37.1187	pfam13855	LRR_8	cl38440
	CsLRR-RLK273	404697	80	140	0.000189599	39.8151	pfam13855	LRR_8	cl38440
	CsLRR-RLK280	432794	534	576	0.00492465	35.6837	pfam12799	LRR_4	cl38373
	CsLRR-RLK280	404697	535	591	0.00296353	36.7335	pfam13855	LRR_8	cl38440
	CsLRR-RLK280	404697	297	356	1.32422e-06	46.3635	pfam13855	LRR_8	cl38440
	CsLRR-RLK298	404697	200	261	0.0014387	37.8891	pfam13855	LRR_8	cl38440
	CsLRR-RLK298	404697	104	164	0.000270168	39.8151	pfam13855	LRR_8	cl38440
	CsLRR-RLK298	404697	297	356	7.63767e-06	44.0523	pfam13855	LRR_8	cl38440
XII	CsLRR-RLK2	404697	741	800	2.24348e-05	43.2819	pfam13855	LRR_8	cl38440
	CsLRR-RLK2	404697	209	263	2.11513e-05	43.2819	pfam13855	LRR_8	cl38440
	CsLRR-RLK3	404697	207	245	0.00390372	35.9631	pfam13855	LRR_8	cl38440
	CsLRR-RLK3	404697	235	294	0.000710777	38.2743	pfam13855	LRR_8	cl38440
	CsLRR-RLK4	404697	119	178	0.00393696	35.9631	pfam13855	LRR_8	cl38440
	CsLRR-RLK4	404697	142	202	0.000250158	39.0447	pfam13855	LRR_8	cl38440
	CsLRR-RLK4	400522	501	540	2.42366e-06	44.21	pfam08263	LRRNT_2	cl08472
	CsLRR-RLK5	404697	290	349	0.00175298	37.1187	pfam13855	LRR_8	cl38440
	CsLRR-RLK5	404697	119	180	0.00135711	37.5039	pfam13855	LRR_8	cl38440
	CsLRR-RLK5	404697	314	373	3.41655e-06	44.8227	pfam13855	LRR_8	cl38440
	CsLRR-RLK7	404697	100	159	0.00995341	34.8075	pfam13855	LRR_8	cl38440
	CsLRR-RLK7	404697	244	299	0.00323662	36.3483	pfam13855	LRR_8	cl38440
	CsLRR-RLK7	404697	27	87	0.000631475	38.2743	pfam13855	LRR_8	cl38440
	CsLRR-RLK7	404697	75	135	0.000534214	38.6595	pfam13855	LRR_8	cl38440
	CsLRR-RLK7	404697	148	207	0.000144431	40.2003	pfam13855	LRR_8	cl38440
	CsLRR-RLK7	404697	221	278	5.53911e-06	44.0523	pfam13855	LRR_8	cl38440
	CsLRR-RLK12	404697	163	219	0.0046502	36.3483	pfam13855	LRR_8	cl38440
	CsLRR-RLK12	404697	61	119	0.0035642	36.3483	pfam13855	LRR_8	cl38440
	CsLRR-RLK12	404697	385	440	0.0022882	37.1187	pfam13855	LRR_8	cl38440
	CsLRR-RLK12	404697	239	295	0.000863506	38.2743	pfam13855	LRR_8	cl38440
	CsLRR-RLK12	404697	332	392	8.90679e-05	40.9707	pfam13855	LRR_8	cl38440
	CsLRR-RLK12	404697	307	368	3.75168e-05	42.1263	pfam13855	LRR_8	cl38440
	CsLRR-RLK12	400522	6	31	1.29158e-06	45.7508	pfam08263	LRRNT_2	cl08472
	CsLRR-RLK12	404697	260	319	5.73507e-08	50.2155	pfam13855	LRR_8	cl38440
	CsLRR-RLK30	404697	305	364	0.00968355	35.1927	pfam13855	LRR_8	cl38440
	CsLRR-RLK30	432794	160	202	0.00930036	34.9133	pfam12799	LRR_4	cl38373
	CsLRR-RLK30	404697	330	388	0.000202247	39.8151	pfam13855	LRR_8	cl38440
	CsLRR-RLK30	404697	136	196	8.43232e-05	40.9707	pfam13855	LRR_8	cl38440
	CsLRR-RLK30	404697	233	292	8.26821e-05	40.9707	pfam13855	LRR_8	cl38440
	CsLRR-RLK30	404697	88	148	1.83945e-05	42.8967	pfam13855	LRR_8	cl38440
	CsLRR-RLK30	404697	112	172	3.3601e-07	47.9043	pfam13855	LRR_8	cl38440
	CsLRR-RLK31	404697	186	240	0.00686847	35.1927	pfam13855	LRR_8	cl38440
	CsLRR-RLK31	432794	18	61	0.00356383	35.6837	pfam12799	LRR_4	cl38373
	CsLRR-RLK31	404697	11	52	0.00264124	36.3483	pfam13855	LRR_8	cl38440
	CsLRR-RLK31	404697	23	78	0.00206482	36.7335	pfam13855	LRR_8	cl38440
	CsLRR-RLK31	404697	138	197	0.000147812	39.8151	pfam13855	LRR_8	cl38440
	CsLRR-RLK31	404697	43	100	1.21891e-05	42.8967	pfam13855	LRR_8	cl38440
	CsLRR-RLK31	404697	67	126	4.22266e-06	44.4375	pfam13855	LRR_8	cl38440
	CsLRR-RLK31	404697	164	220	2.27578e-06	45.2079	pfam13855	LRR_8	cl38440
	CsLRR-RLK31	404697	90	150	7.01438e-07	46.3635	pfam13855	LRR_8	cl38440
	CsLRR-RLK37	404697	296	351	0.00760898	35.5779	pfam13855	LRR_8	cl38440
	CsLRR-RLK37	404697	220	279	0.000695215	38.2743	pfam13855	LRR_8	cl38440
	CsLRR-RLK37	404697	76	136	0.000442161	39.0447	pfam13855	LRR_8	cl38440
	CsLRR-RLK37	404697	29	88	0.000420941	39.0447	pfam13855	LRR_8	cl38440
	CsLRR-RLK37	404697	387	424	0.000275775	39.4299	pfam13855	LRR_8	cl38440
	CsLRR-RLK37	404697	52	112	1.81319e-05	42.8967	pfam13855	LRR_8	cl38440
	CsLRR-RLK37	404697	365	423	1.68429e-07	48.6747	pfam13855	LRR_8	cl38440
	CsLRR-RLK46	404697	407	467	0.00793562	35.5779	pfam13855	LRR_8	cl38440
	CsLRR-RLK46	404697	264	324	0.00350281	36.3483	pfam13855	LRR_8	cl38440
	CsLRR-RLK46	404697	241	300	0.00108533	37.8891	pfam13855	LRR_8	cl38440
	CsLRR-RLK46	404697	312	371	0.000353547	39.4299	pfam13855	LRR_8	cl38440
	CsLRR-RLK46	404697	136	196	4.99928e-05	41.7411	pfam13855	LRR_8	cl38440
	CsLRR-RLK47	404697	154	214	4.55056e-05	41.3559	pfam13855	LRR_8	cl38440
	CsLRR-RLK48	404697	304	363	0.00866783	35.5779	pfam13855	LRR_8	cl38440
	CsLRR-RLK48	404697	257	315	0.00236159	37.1187	pfam13855	LRR_8	cl38440
	CsLRR-RLK48	404697	231	291	0.00181034	37.5039	pfam13855	LRR_8	cl38440
	CsLRR-RLK48	404697	447	507	0.00090897	38.2743	pfam13855	LRR_8	cl38440
	CsLRR-RLK48	404697	279	339	0.000296169	39.8151	pfam13855	LRR_8	cl38440
	CsLRR-RLK48	404697	592	651	7.62825e-05	41.3559	pfam13855	LRR_8	cl38440
	CsLRR-RLK48	404697	327	387	7.4798e-05	41.3559	pfam13855	LRR_8	cl38440
	CsLRR-RLK48	400522	45	83	1.08534e-05	43.4396	pfam08263	LRRNT_2	cl08472
	CsLRR-RLK50	404697	496	554	0.00457597	36.3483	pfam13855	LRR_8	cl38440
	CsLRR-RLK50	404697	349	409	0.00333883	36.7335	pfam13855	LRR_8	cl38440
	CsLRR-RLK50	404697	451	504	0.000965781	38.2743	pfam13855	LRR_8	cl38440
	CsLRR-RLK50	404697	423	482	0.000504505	39.0447	pfam13855	LRR_8	cl38440
	CsLRR-RLK50	404697	373	433	0.000177896	40.2003	pfam13855	LRR_8	cl38440
	CsLRR-RLK50	404697	302	359	5.1066e-05	41.7411	pfam13855	LRR_8	cl38440
	CsLRR-RLK50	404697	471	530	4.36385e-05	42.1263	pfam13855	LRR_8	cl38440
	CsLRR-RLK50	404697	325	385	1.93129e-05	42.8967	pfam13855	LRR_8	cl38440
	CsLRR-RLK50	404697	98	158	5.71754e-06	44.4375	pfam13855	LRR_8	cl38440
	CsLRR-RLK50	400522	30	70	2.39625e-07	47.6768	pfam08263	LRRNT_2	cl08472
	CsLRR-RLK66	404697	82	142	0.00501466	36.3483	pfam13855	LRR_8	cl38440
	CsLRR-RLK66	404697	275	334	0.00315637	36.7335	pfam13855	LRR_8	cl38440
	CsLRR-RLK66	404697	490	549	0.00164803	37.5039	pfam13855	LRR_8	cl38440
	CsLRR-RLK66	404697	298	358	0.000321847	39.8151	pfam13855	LRR_8	cl38440
	CsLRR-RLK66	404697	465	525	9.14486e-05	41.3559	pfam13855	LRR_8	cl38440
	CsLRR-RLK66	404697	586	645	1.96815e-06	45.9783	pfam13855	LRR_8	cl38440
	CsLRR-RLK66	400522	33	78	9.11146e-07	46.136	pfam08263	LRRNT_2	cl08472
	CsLRR-RLK67	404697	114	188	0.00852859	34.8075	pfam13855	LRR_8	cl38440
	CsLRR-RLK67	432794	201	236	0.00685205	34.5281	pfam12799	LRR_4	cl38373
	CsLRR-RLK67	404697	225	261	0.00309078	35.9631	pfam13855	LRR_8	cl38440
	CsLRR-RLK67	404697	152	210	0.00159773	36.7335	pfam13855	LRR_8	cl38440
	CsLRR-RLK67	404697	201	260	5.50918e-10	55.2231	pfam13855	LRR_8	cl38440
	CsLRR-RLK68	404697	154	214	0.00421727	36.3483	pfam13855	LRR_8	cl38440
	CsLRR-RLK68	404697	188	238	0.0031694	36.7335	pfam13855	LRR_8	cl38440
	CsLRR-RLK68	404697	506	543	0.00123164	37.8891	pfam13855	LRR_8	cl38440
	CsLRR-RLK68	404697	227	279	0.000209642	39.8151	pfam13855	LRR_8	cl38440
	CsLRR-RLK68	404697	106	166	7.65187e-06	44.0523	pfam13855	LRR_8	cl38440
	CsLRR-RLK68	404697	386	446	2.38037e-06	45.5931	pfam13855	LRR_8	cl38440
	CsLRR-RLK68	404697	483	542	2.11603e-06	45.5931	pfam13855	LRR_8	cl38440
	CsLRR-RLK68	404697	362	422	1.30856e-06	46.3635	pfam13855	LRR_8	cl38440
	CsLRR-RLK68	400522	30	78	7.99121e-07	46.136	pfam08263	LRRNT_2	cl08472
	CsLRR-RLK71	404697	609	646	0.00898625	35.5779	pfam13855	LRR_8	cl38440
	CsLRR-RLK71	404697	154	214	0.00355934	36.7335	pfam13855	LRR_8	cl38440
	CsLRR-RLK71	404697	202	262	0.00328966	36.7335	pfam13855	LRR_8	cl38440
	CsLRR-RLK71	404697	227	286	0.00184013	37.5039	pfam13855	LRR_8	cl38440
	CsLRR-RLK71	404697	275	334	0.000160448	40.5855	pfam13855	LRR_8	cl38440
	CsLRR-RLK71	404697	251	310	0.000149779	40.5855	pfam13855	LRR_8	cl38440
	CsLRR-RLK71	404697	465	525	0.000118305	40.9707	pfam13855	LRR_8	cl38440
	CsLRR-RLK71	404697	490	549	3.33092e-05	42.5115	pfam13855	LRR_8	cl38440
	CsLRR-RLK71	404697	298	358	7.8659e-06	44.0523	pfam13855	LRR_8	cl38440
	CsLRR-RLK71	404697	586	645	2.49141e-07	48.2895	pfam13855	LRR_8	cl38440
	CsLRR-RLK71	400522	32	78	4.7314e-08	49.988	pfam08263	LRRNT_2	cl08472
	CsLRR-RLK72	404697	307	367	0.00427554	36.7335	pfam13855	LRR_8	cl38440
	CsLRR-RLK72	404697	139	199	0.00330963	36.7335	pfam13855	LRR_8	cl38440
	CsLRR-RLK72	404697	213	271	0.00156607	37.8891	pfam13855	LRR_8	cl38440
	CsLRR-RLK72	404697	259	319	0.000406825	39.4299	pfam13855	LRR_8	cl38440
	CsLRR-RLK72	404697	355	415	0.000196518	40.2003	pfam13855	LRR_8	cl38440
	CsLRR-RLK72	404697	667	736	9.2198e-05	41.3559	pfam13855	LRR_8	cl38440
	CsLRR-RLK72	400522	27	63	3.20248e-05	41.8988	pfam08263	LRRNT_2	cl08472
	CsLRR-RLK72	404697	116	175	2.83634e-05	42.8967	pfam13855	LRR_8	cl38440
	CsLRR-RLK73	404697	286	345	0.00797749	35.5779	pfam13855	LRR_8	cl38440
	CsLRR-RLK73	404697	503	538	0.00737271	35.5779	pfam13855	LRR_8	cl38440
	CsLRR-RLK73	404697	20	57	0.00661532	35.9631	pfam13855	LRR_8	cl38440
	CsLRR-RLK73	404697	333	393	0.00424624	36.3483	pfam13855	LRR_8	cl38440
	CsLRR-RLK73	404697	117	177	0.00259499	37.1187	pfam13855	LRR_8	cl38440
	CsLRR-RLK73	404697	190	249	0.00053731	39.0447	pfam13855	LRR_8	cl38440
	CsLRR-RLK73	404697	142	201	0.000237525	39.8151	pfam13855	LRR_8	cl38440
	CsLRR-RLK73	404697	165	225	0.000148172	40.5855	pfam13855	LRR_8	cl38440
	CsLRR-RLK73	404697	381	441	0.000107127	40.9707	pfam13855	LRR_8	cl38440
	CsLRR-RLK73	404697	479	537	6.25116e-08	49.8303	pfam13855	LRR_8	cl38440
	CsLRR-RLK74	404697	81	141	0.00251846	36.7335	pfam13855	LRR_8	cl38440
	CsLRR-RLK74	404697	321	381	0.00217261	36.7335	pfam13855	LRR_8	cl38440
	CsLRR-RLK74	404697	397	453	0.0016011	37.1187	pfam13855	LRR_8	cl38440
	CsLRR-RLK74	404697	346	405	0.0015545	37.1187	pfam13855	LRR_8	cl38440
	CsLRR-RLK74	404697	469	525	0.000108107	40.5855	pfam13855	LRR_8	cl38440
	CsLRR-RLK74	400522	14	53	4.70319e-05	41.1284	pfam08263	LRRNT_2	cl08472
	CsLRR-RLK74	404697	369	429	4.4644e-05	41.7411	pfam13855	LRR_8	cl38440
	CsLRR-RLK75	404697	739	798	0.00951344	35.9631	pfam13855	LRR_8	cl38440
	CsLRR-RLK75	404697	307	366	0.00887932	35.9631	pfam13855	LRR_8	cl38440
	CsLRR-RLK75	404697	330	390	0.00569938	36.3483	pfam13855	LRR_8	cl38440
	CsLRR-RLK75	404697	714	774	0.00558819	36.3483	pfam13855	LRR_8	cl38440
	CsLRR-RLK75	404697	163	222	0.0039199	36.7335	pfam13855	LRR_8	cl38440
	CsLRR-RLK75	400522	50	86	0.00242713	36.8912	pfam08263	LRRNT_2	cl08472
	CsLRR-RLK75	404697	426	486	0.00204666	37.5039	pfam13855	LRR_8	cl38440
	CsLRR-RLK75	404697	762	822	0.000146623	40.9707	pfam13855	LRR_8	cl38440
	CsLRR-RLK75	404697	860	918	5.90945e-06	44.8227	pfam13855	LRR_8	cl38440
	CsLRR-RLK76	404697	306	366	0.00803739	35.9631	pfam13855	LRR_8	cl38440
	CsLRR-RLK76	404697	330	390	0.00563736	36.3483	pfam13855	LRR_8	cl38440
	CsLRR-RLK76	404697	735	791	0.00206461	37.5039	pfam13855	LRR_8	cl38440
	CsLRR-RLK76	404697	783	839	0.00164631	37.8891	pfam13855	LRR_8	cl38440
	CsLRR-RLK76	404697	707	767	0.000315299	39.8151	pfam13855	LRR_8	cl38440
	CsLRR-RLK76	404697	354	414	0.000101808	41.3559	pfam13855	LRR_8	cl38440
	CsLRR-RLK76	404697	805	863	5.32301e-05	42.1263	pfam13855	LRR_8	cl38440
	CsLRR-RLK76	400522	47	86	3.01737e-05	42.284	pfam08263	LRRNT_2	cl08472
	CsLRR-RLK82	404697	414	497	0.00442671	36.3483	pfam13855	LRR_8	cl38440
	CsLRR-RLK82	404697	366	425	0.000517739	39.0447	pfam13855	LRR_8	cl38440
	CsLRR-RLK82	404697	394	449	0.000245188	39.8151	pfam13855	LRR_8	cl38440
	CsLRR-RLK82	404697	341	401	6.89974e-05	41.3559	pfam13855	LRR_8	cl38440
	CsLRR-RLK82	400522	96	129	2.69146e-06	44.9804	pfam08263	LRRNT_2	cl08472
	CsLRR-RLK82	404697	486	545	4.27657e-07	47.5191	pfam13855	LRR_8	cl38440
	CsLRR-RLK87	404697	116	177	0.000674764	38.2743	pfam13855	LRR_8	cl38440
	CsLRR-RLK87	404697	333	392	5.13376e-05	41.7411	pfam13855	LRR_8	cl38440
	CsLRR-RLK87	404697	237	297	1.23586e-05	43.2819	pfam13855	LRR_8	cl38440
	CsLRR-RLK87	404697	262	321	2.25899e-07	48.2895	pfam13855	LRR_8	cl38440
	CsLRR-RLK88	404697	74	129	8.2552e-08	49.0599	pfam13855	LRR_8	cl38440
	CsLRR-RLK88	404697	51	108	1.88107e-08	50.6007	pfam13855	LRR_8	cl38440
	CsLRR-RLK89	432794	170	212	0.00348517	36.0689	pfam12799	LRR_4	cl38373
	CsLRR-RLK89	432794	362	405	0.00331757	36.0689	pfam12799	LRR_4	cl38373
	CsLRR-RLK89	404697	242	302	0.00184152	37.1187	pfam13855	LRR_8	cl38440
	CsLRR-RLK89	404697	434	489	0.00148291	37.5039	pfam13855	LRR_8	cl38440
	CsLRR-RLK89	404697	170	228	0.000554283	38.6595	pfam13855	LRR_8	cl38440
	CsLRR-RLK89	404697	290	350	0.000226484	39.8151	pfam13855	LRR_8	cl38440
	CsLRR-RLK89	404697	385	444	0.000184233	40.2003	pfam13855	LRR_8	cl38440
	CsLRR-RLK89	404697	338	397	0.000121916	40.5855	pfam13855	LRR_8	cl38440
	CsLRR-RLK89	404697	315	374	5.47312e-06	44.4375	pfam13855	LRR_8	cl38440
	CsLRR-RLK89	404697	122	182	2.06879e-07	48.2895	pfam13855	LRR_8	cl38440
	CsLRR-RLK89	404697	146	206	1.06651e-09	54.8379	pfam13855	LRR_8	cl38440
	CsLRR-RLK98	404697	320	380	0.00584321	36.3483	pfam13855	LRR_8	cl38440
	CsLRR-RLK98	404697	440	501	0.00245612	37.5039	pfam13855	LRR_8	cl38440
	CsLRR-RLK98	404697	648	703	0.00205724	37.5039	pfam13855	LRR_8	cl38440
	CsLRR-RLK98	404697	595	679	0.000717727	38.6595	pfam13855	LRR_8	cl38440
	CsLRR-RLK98	404697	127	184	0.000607194	39.0447	pfam13855	LRR_8	cl38440
	CsLRR-RLK98	404697	271	331	0.000589537	39.0447	pfam13855	LRR_8	cl38440
	CsLRR-RLK98	404697	150	210	0.000305024	39.8151	pfam13855	LRR_8	cl38440
	CsLRR-RLK98	404697	465	525	0.000130967	40.9707	pfam13855	LRR_8	cl38440
	CsLRR-RLK98	404697	725	775	0.000122259	40.9707	pfam13855	LRR_8	cl38440
	CsLRR-RLK98	400522	34	73	2.11295e-05	42.6692	pfam08263	LRRNT_2	cl08472
	CsLRR-RLK98	404697	739	799	5.49006e-06	44.8227	pfam13855	LRR_8	cl38440
	CsLRR-RLK100	404697	362	422	0.00323925	36.7335	pfam13855	LRR_8	cl38440
	CsLRR-RLK101	404697	488	545	5.08263e-05	41.7411	pfam13855	LRR_8	cl38440
	CsLRR-RLK101	400522	22	63	7.59073e-07	46.5212	pfam08263	LRRNT_2	cl08472
	CsLRR-RLK102	404697	364	424	0.00237119	37.1187	pfam13855	LRR_8	cl38440
	CsLRR-RLK102	404697	513	570	1.72072e-05	43.2819	pfam13855	LRR_8	cl38440
	CsLRR-RLK102	400522	46	87	6.3424e-07	46.5212	pfam08263	LRRNT_2	cl08472
	CsLRR-RLK107	404697	574	635	0.00603291	36.3483	pfam13855	LRR_8	cl38440
	CsLRR-RLK107	404697	16	101	0.00597376	36.3483	pfam13855	LRR_8	cl38440
	CsLRR-RLK107	404697	806	861	0.00314927	37.1187	pfam13855	LRR_8	cl38440
	CsLRR-RLK107	404697	483	542	0.00146124	37.8891	pfam13855	LRR_8	cl38440
	CsLRR-RLK107	404697	753	837	0.00120016	38.2743	pfam13855	LRR_8	cl38440
	CsLRR-RLK107	400522	270	309	0.000445561	38.8172	pfam08263	LRRNT_2	cl08472
	CsLRR-RLK107	404697	598	657	0.000239149	40.2003	pfam13855	LRR_8	cl38440
	CsLRR-RLK107	404697	386	446	8.27318e-05	41.7411	pfam13855	LRR_8	cl38440
	CsLRR-RLK107	404697	883	933	6.59981e-05	41.7411	pfam13855	LRR_8	cl38440
	CsLRR-RLK107	404697	360	420	4.77244e-05	42.1263	pfam13855	LRR_8	cl38440
	CsLRR-RLK107	404697	67	125	2.26247e-05	43.2819	pfam13855	LRR_8	cl38440
	CsLRR-RLK107	404697	90	149	8.99113e-06	44.4375	pfam13855	LRR_8	cl38440
	CsLRR-RLK107	404697	623	683	2.36395e-07	48.6747	pfam13855	LRR_8	cl38440
	CsLRR-RLK107	404697	897	957	1.77917e-07	49.0599	pfam13855	LRR_8	cl38440
	CsLRR-RLK108	404697	108	167	0.00891747	35.5779	pfam13855	LRR_8	cl38440
	CsLRR-RLK108	404697	59	112	0.00656999	35.9631	pfam13855	LRR_8	cl38440
	CsLRR-RLK108	404697	358	418	0.0010419	38.2743	pfam13855	LRR_8	cl38440
	CsLRR-RLK108	404697	411	466	0.000560546	39.0447	pfam13855	LRR_8	cl38440
	CsLRR-RLK108	404697	35	95	0.000469583	39.0447	pfam13855	LRR_8	cl38440
	CsLRR-RLK108	404697	131	191	0.00011286	40.9707	pfam13855	LRR_8	cl38440
	CsLRR-RLK108	404697	488	538	8.0803e-05	41.3559	pfam13855	LRR_8	cl38440
	CsLRR-RLK108	404697	228	288	7.95909e-06	44.0523	pfam13855	LRR_8	cl38440
	CsLRR-RLK108	404697	502	562	1.20875e-07	49.0599	pfam13855	LRR_8	cl38440
	CsLRR-RLK109	404697	189	249	0.00771525	35.9631	pfam13855	LRR_8	cl38440
	CsLRR-RLK109	404697	609	693	0.00440019	36.7335	pfam13855	LRR_8	cl38440
	CsLRR-RLK109	404697	359	418	0.00383342	36.7335	pfam13855	LRR_8	cl38440
	CsLRR-RLK109	400522	73	112	0.00226247	36.8912	pfam08263	LRRNT_2	cl08472
	CsLRR-RLK109	404697	662	717	0.00186818	37.5039	pfam13855	LRR_8	cl38440
	CsLRR-RLK109	404697	286	346	0.00151931	37.8891	pfam13855	LRR_8	cl38440
	CsLRR-RLK109	404697	310	363	0.00140427	37.8891	pfam13855	LRR_8	cl38440
	CsLRR-RLK109	404697	382	442	0.000104685	41.3559	pfam13855	LRR_8	cl38440
	CsLRR-RLK109	404697	739	789	6.4367e-06	44.4375	pfam13855	LRR_8	cl38440
	CsLRR-RLK109	404697	479	538	3.75216e-06	45.2079	pfam13855	LRR_8	cl38440
	CsLRR-RLK109	404697	753	813	6.41865e-08	50.2155	pfam13855	LRR_8	cl38440
	CsLRR-RLK119	404697	493	531	0.00597654	35.9631	pfam13855	LRR_8	cl38440
	CsLRR-RLK119	404697	183	243	0.00243879	37.1187	pfam13855	LRR_8	cl38440
	CsLRR-RLK119	404697	424	507	0.00183303	37.5039	pfam13855	LRR_8	cl38440
	CsLRR-RLK119	404697	351	411	0.000239161	39.8151	pfam13855	LRR_8	cl38440
	CsLRR-RLK119	400522	2	35	0.000224772	39.5876	pfam08263	LRRNT_2	cl08472
	CsLRR-RLK119	404697	160	219	0.000107866	40.9707	pfam13855	LRR_8	cl38440
	CsLRR-RLK119	404697	496	555	2.24977e-07	48.2895	pfam13855	LRR_8	cl38440
	CsLRR-RLK122	404697	82	142	0.00360226	36.7335	pfam13855	LRR_8	cl38440
	CsLRR-RLK122	404697	202	262	0.00255198	37.1187	pfam13855	LRR_8	cl38440
	CsLRR-RLK122	404697	276	334	0.00151446	37.5039	pfam13855	LRR_8	cl38440
	CsLRR-RLK122	404697	417	477	0.000498132	39.0447	pfam13855	LRR_8	cl38440
	CsLRR-RLK122	404697	227	286	0.000304629	39.4299	pfam13855	LRR_8	cl38440
	CsLRR-RLK122	404697	442	501	0.000160775	40.5855	pfam13855	LRR_8	cl38440
	CsLRR-RLK122	400522	33	78	3.32639e-05	41.8988	pfam08263	LRRNT_2	cl08472
	CsLRR-RLK122	404697	538	597	7.93181e-08	49.8303	pfam13855	LRR_8	cl38440
	CsLRR-RLK137	404697	84	150	0.00230892	36.7335	pfam13855	LRR_8	cl38440
	CsLRR-RLK137	404697	390	446	0.0018592	37.1187	pfam13855	LRR_8	cl38440
	CsLRR-RLK137	404697	242	302	0.000262367	39.4299	pfam13855	LRR_8	cl38440
	CsLRR-RLK137	404697	59	126	0.000145446	40.2003	pfam13855	LRR_8	cl38440
	CsLRR-RLK137	404697	114	174	0.000142614	40.2003	pfam13855	LRR_8	cl38440
	CsLRR-RLK137	404697	10	70	8.9351e-06	43.6671	pfam13855	LRR_8	cl38440
	CsLRR-RLK137	404697	36	94	6.09326e-06	44.0523	pfam13855	LRR_8	cl38440
	CsLRR-RLK137	404697	291	350	2.4464e-06	45.2079	pfam13855	LRR_8	cl38440
	CsLRR-RLK137	404697	266	326	3.27692e-07	47.5191	pfam13855	LRR_8	cl38440
	CsLRR-RLK138	404697	200	261	0.00570188	36.3483	pfam13855	LRR_8	cl38440
	CsLRR-RLK138	404697	572	633	0.00173192	37.8891	pfam13855	LRR_8	cl38440
	CsLRR-RLK138	404697	645	705	0.000289002	39.8151	pfam13855	LRR_8	cl38440
	CsLRR-RLK138	404697	597	657	0.000242124	40.2003	pfam13855	LRR_8	cl38440
	CsLRR-RLK138	404697	691	753	1.80953e-05	43.2819	pfam13855	LRR_8	cl38440
	CsLRR-RLK138	400522	36	75	1.24987e-05	43.0544	pfam08263	LRRNT_2	cl08472
	CsLRR-RLK138	404697	621	681	1.16333e-05	44.0523	pfam13855	LRR_8	cl38440
	CsLRR-RLK138	404697	717	777	4.56931e-07	47.9043	pfam13855	LRR_8	cl38440
	CsLRR-RLK139	404697	783	845	0.00332203	37.5039	pfam13855	LRR_8	cl38440
	CsLRR-RLK139	404697	1292	1353	0.00228532	37.8891	pfam13855	LRR_8	cl38440
	CsLRR-RLK139	404697	1123	1183	0.00171788	38.2743	pfam13855	LRR_8	cl38440
	CsLRR-RLK139	404697	978	1039	0.000487692	39.8151	pfam13855	LRR_8	cl38440
	CsLRR-RLK139	404697	1096	1159	0.000455252	40.2003	pfam13855	LRR_8	cl38440
	CsLRR-RLK139	404697	809	869	0.000215658	40.9707	pfam13855	LRR_8	cl38440
	CsLRR-RLK139	404697	1686	1741	8.81877e-05	42.1263	pfam13855	LRR_8	cl38440
	CsLRR-RLK139	400522	693	733	2.4051e-05	43.0544	pfam08263	LRRNT_2	cl08472
	CsLRR-RLK139	404697	1436	1496	1.06797e-05	44.8227	pfam13855	LRR_8	cl38440
	CsLRR-RLK139	404697	1586	1645	2.92482e-06	46.3635	pfam13855	LRR_8	cl38440
	CsLRR-RLK139	404697	130	190	1.93732e-06	46.7487	pfam13855	LRR_8	cl38440
	CsLRR-RLK139	404697	1705	1765	4.28049e-07	48.6747	pfam13855	LRR_8	cl38440
	CsLRR-RLK154	404697	343	400	0.0066471	35.9631	pfam13855	LRR_8	cl38440
	CsLRR-RLK154	404697	197	255	0.00435157	36.3483	pfam13855	LRR_8	cl38440
	CsLRR-RLK154	404697	124	184	0.00172438	37.5039	pfam13855	LRR_8	cl38440
	CsLRR-RLK154	400522	8	47	0.000420886	38.8172	pfam08263	LRRNT_2	cl08472
	CsLRR-RLK154	404697	460	544	0.000147436	40.5855	pfam13855	LRR_8	cl38440
	CsLRR-RLK164	404697	518	576	0.00116795	37.8891	pfam13855	LRR_8	cl38440
	CsLRR-RLK164	404697	540	600	0.00103785	38.2743	pfam13855	LRR_8	cl38440
	CsLRR-RLK164	404697	374	433	0.000552908	39.0447	pfam13855	LRR_8	cl38440
	CsLRR-RLK164	404697	445	504	0.000143741	40.5855	pfam13855	LRR_8	cl38440
	CsLRR-RLK164	400522	34	72	3.2891e-08	50.3732	pfam08263	LRRNT_2	cl08472
	CsLRR-RLK179	404697	471	531	0.00676916	35.9631	pfam13855	LRR_8	cl38440
	CsLRR-RLK179	404697	496	555	0.00663707	35.9631	pfam13855	LRR_8	cl38440
	CsLRR-RLK179	404697	615	675	0.00534373	36.3483	pfam13855	LRR_8	cl38440
	CsLRR-RLK179	404697	208	267	0.0032979	36.7335	pfam13855	LRR_8	cl38440
	CsLRR-RLK179	404697	256	315	0.00268181	37.1187	pfam13855	LRR_8	cl38440
	CsLRR-RLK179	404697	448	507	0.00184478	37.5039	pfam13855	LRR_8	cl38440
	CsLRR-RLK179	400522	45	83	0.000486062	38.8172	pfam08263	LRRNT_2	cl08472
	CsLRR-RLK179	404697	375	435	0.000201683	40.2003	pfam13855	LRR_8	cl38440
	CsLRR-RLK179	404697	739	795	0.000162459	40.5855	pfam13855	LRR_8	cl38440
	CsLRR-RLK179	404697	688	747	0.000124592	40.9707	pfam13855	LRR_8	cl38440
	CsLRR-RLK179	404697	352	411	5.09518e-05	42.1263	pfam13855	LRR_8	cl38440
	CsLRR-RLK179	404697	760	819	5.22303e-06	44.8227	pfam13855	LRR_8	cl38440
	CsLRR-RLK180	404697	244	304	0.00943719	35.5779	pfam13855	LRR_8	cl38440
	CsLRR-RLK180	404697	628	688	0.00328882	37.1187	pfam13855	LRR_8	cl38440
	CsLRR-RLK180	404697	196	256	0.00182169	37.5039	pfam13855	LRR_8	cl38440
	CsLRR-RLK180	404697	605	664	0.00171721	37.8891	pfam13855	LRR_8	cl38440
	CsLRR-RLK180	404697	532	592	0.00155623	37.8891	pfam13855	LRR_8	cl38440
	CsLRR-RLK181	404697	248	307	0.00494602	35.5779	pfam13855	LRR_8	cl38440
	CsLRR-RLK181	404697	272	330	4.94948e-05	41.3559	pfam13855	LRR_8	cl38440
	CsLRR-RLK181	404697	151	210	2.3594e-06	45.2079	pfam13855	LRR_8	cl38440
	CsLRR-RLK183	404697	313	372	0.00146846	37.5039	pfam13855	LRR_8	cl38440
	CsLRR-RLK183	404697	96	151	0.00134396	37.5039	pfam13855	LRR_8	cl38440
	CsLRR-RLK183	404697	433	469	0.00113688	37.8891	pfam13855	LRR_8	cl38440
	CsLRR-RLK183	400522	38	87	5.12925e-05	41.1284	pfam08263	LRRNT_2	cl08472
	CsLRR-RLK183	404697	409	468	1.62721e-05	42.8967	pfam13855	LRR_8	cl38440
	CsLRR-RLK183	404697	361	420	1.8239e-06	45.5931	pfam13855	LRR_8	cl38440
	CsLRR-RLK184	404697	663	723	0.00498046	36.3483	pfam13855	LRR_8	cl38440
	CsLRR-RLK184	404697	208	267	0.00213523	37.5039	pfam13855	LRR_8	cl38440
	CsLRR-RLK184	404697	448	507	0.00103065	38.2743	pfam13855	LRR_8	cl38440
	CsLRR-RLK184	404697	691	747	0.000262606	39.8151	pfam13855	LRR_8	cl38440
	CsLRR-RLK184	404697	231	291	8.39684e-05	41.3559	pfam13855	LRR_8	cl38440
	CsLRR-RLK184	404697	256	315	4.39043e-05	42.1263	pfam13855	LRR_8	cl38440
	CsLRR-RLK184	404697	640	699	3.36768e-05	42.5115	pfam13855	LRR_8	cl38440
	CsLRR-RLK184	400522	45	83	7.52757e-06	43.8248	pfam08263	LRRNT_2	cl08472
	CsLRR-RLK184	404697	279	339	2.81061e-06	45.5931	pfam13855	LRR_8	cl38440
	CsLRR-RLK184	404697	712	771	2.0534e-06	45.9783	pfam13855	LRR_8	cl38440
	CsLRR-RLK185	404697	303	363	0.00180336	37.8891	pfam13855	LRR_8	cl38440
	CsLRR-RLK185	404697	279	339	0.00125294	38.2743	pfam13855	LRR_8	cl38440
	CsLRR-RLK185	404697	712	771	0.000237684	40.2003	pfam13855	LRR_8	cl38440
	CsLRR-RLK185	404697	567	627	0.00018773	40.5855	pfam13855	LRR_8	cl38440
	CsLRR-RLK185	400522	45	83	2.90739e-05	42.284	pfam08263	LRRNT_2	cl08472
	CsLRR-RLK186	404697	231	291	0.0095565	35.5779	pfam13855	LRR_8	cl38440
	CsLRR-RLK186	404697	472	531	0.00353295	36.7335	pfam13855	LRR_8	cl38440
	CsLRR-RLK186	404697	208	267	0.00193764	37.5039	pfam13855	LRR_8	cl38440
	CsLRR-RLK186	404697	495	555	0.000847661	38.6595	pfam13855	LRR_8	cl38440
	CsLRR-RLK186	404697	523	579	0.000326462	39.8151	pfam13855	LRR_8	cl38440
	CsLRR-RLK186	404697	399	459	7.92649e-05	41.3559	pfam13855	LRR_8	cl38440
	CsLRR-RLK186	400522	2	35	6.23016e-05	41.1284	pfam08263	LRRNT_2	cl08472
	CsLRR-RLK186	404697	256	315	2.23235e-05	42.8967	pfam13855	LRR_8	cl38440
	CsLRR-RLK186	404697	544	603	2.15617e-07	48.6747	pfam13855	LRR_8	cl38440
	CsLRR-RLK187	404697	1524	1584	0.00332705	37.5039	pfam13855	LRR_8	cl38440
	CsLRR-RLK187	404697	904	964	0.00298559	37.8891	pfam13855	LRR_8	cl38440
	CsLRR-RLK187	404697	688	748	0.000662559	39.8151	pfam13855	LRR_8	cl38440
	CsLRR-RLK187	404697	520	580	0.000630766	39.8151	pfam13855	LRR_8	cl38440
	CsLRR-RLK187	404697	1572	1632	0.000544257	39.8151	pfam13855	LRR_8	cl38440
	CsLRR-RLK187	404697	713	772	0.000513073	39.8151	pfam13855	LRR_8	cl38440
	CsLRR-RLK187	404697	1674	1728	0.000498159	39.8151	pfam13855	LRR_8	cl38440
	CsLRR-RLK187	404697	568	628	5.56678e-05	42.5115	pfam13855	LRR_8	cl38440
	CsLRR-RLK187	404697	1692	1752	4.66474e-05	42.8967	pfam13855	LRR_8	cl38440
	CsLRR-RLK187	400522	333	372	8.65005e-07	47.2916	pfam08263	LRRNT_2	cl08472
	CsLRR-RLK188	404697	420	503	0.00900275	35.5779	pfam13855	LRR_8	cl38440
	CsLRR-RLK188	404697	111	171	0.000319879	39.4299	pfam13855	LRR_8	cl38440
	CsLRR-RLK188	400522	45	83	0.000107069	40.358	pfam08263	LRRNT_2	cl08472
	CsLRR-RLK188	404697	347	407	8.82467e-05	40.9707	pfam13855	LRR_8	cl38440
	CsLRR-RLK188	404697	492	551	3.96393e-06	44.8227	pfam13855	LRR_8	cl38440
	CsLRR-RLK190	404697	302	361	0.000895359	37.8891	pfam13855	LRR_8	cl38440
	CsLRR-RLK190	404697	326	384	0.000228107	39.4299	pfam13855	LRR_8	cl38440
	CsLRR-RLK196	432794	214	253	0.00947393	34.9133	pfam12799	LRR_4	cl38373
	CsLRR-RLK196	404697	190	247	0.000530375	39.0447	pfam13855	LRR_8	cl38440
	CsLRR-RLK198	404697	317	378	0.00745656	35.9631	pfam13855	LRR_8	cl38440
	CsLRR-RLK198	404697	124	184	0.00213457	37.5039	pfam13855	LRR_8	cl38440
	CsLRR-RLK198	404697	390	451	0.00163637	37.8891	pfam13855	LRR_8	cl38440
	CsLRR-RLK198	404697	342	402	0.000599776	39.0447	pfam13855	LRR_8	cl38440
	CsLRR-RLK198	404697	569	629	0.000205341	40.5855	pfam13855	LRR_8	cl38440
	CsLRR-RLK198	404697	221	281	0.000184295	40.5855	pfam13855	LRR_8	cl38440
	CsLRR-RLK198	400522	8	47	6.08705e-05	41.1284	pfam08263	LRRNT_2	cl08472
	CsLRR-RLK198	404697	699	749	3.20594e-05	42.5115	pfam13855	LRR_8	cl38440
	CsLRR-RLK198	404697	245	305	1.21282e-05	44.0523	pfam13855	LRR_8	cl38440
	CsLRR-RLK198	404697	713	773	8.83454e-07	47.1339	pfam13855	LRR_8	cl38440
	CsLRR-RLK198	404697	439	499	3.4142e-08	50.9859	pfam13855	LRR_8	cl38440
	CsLRR-RLK203	404697	208	267	0.00588693	35.9631	pfam13855	LRR_8	cl38440
	CsLRR-RLK203	404697	184	243	0.00217698	37.1187	pfam13855	LRR_8	cl38440
	CsLRR-RLK203	404697	423	482	8.59751e-06	44.0523	pfam13855	LRR_8	cl38440
	CsLRR-RLK203	404697	398	458	7.34802e-06	44.0523	pfam13855	LRR_8	cl38440
	CsLRR-RLK203	400522	31	78	7.29316e-08	49.2176	pfam08263	LRRNT_2	cl08472
	CsLRR-RLK203	404697	519	578	4.85367e-08	50.2155	pfam13855	LRR_8	cl38440
	CsLRR-RLK212	404697	427	487	0.00766006	35.9631	pfam13855	LRR_8	cl38440
	CsLRR-RLK212	404697	213	269	0.00288878	37.1187	pfam13855	LRR_8	cl38440
	CsLRR-RLK212	404697	477	535	0.000536823	39.0447	pfam13855	LRR_8	cl38440
	CsLRR-RLK212	404697	185	245	0.000526366	39.0447	pfam13855	LRR_8	cl38440
	CsLRR-RLK212	404697	500	554	0.000288902	39.8151	pfam13855	LRR_8	cl38440
	CsLRR-RLK212	404697	115	173	9.43611e-07	47.1339	pfam13855	LRR_8	cl38440
	CsLRR-RLK218	404697	485	540	0.00901638	35.5779	pfam13855	LRR_8	cl38440
	CsLRR-RLK218	404697	528	588	0.00111745	37.8891	pfam13855	LRR_8	cl38440
	CsLRR-RLK218	404697	554	612	0.000382368	39.4299	pfam13855	LRR_8	cl38440
	CsLRR-RLK218	404697	205	265	0.000154742	40.2003	pfam13855	LRR_8	cl38440
	CsLRR-RLK218	404697	181	241	3.87143e-05	42.1263	pfam13855	LRR_8	cl38440
	CsLRR-RLK218	400522	41	81	2.15144e-08	50.7584	pfam08263	LRRNT_2	cl08472
	CsLRR-RLK243	404697	30	88	5.2252e-05	40.5855	pfam13855	LRR_8	cl38440
	CsLRR-RLK264	404697	305	364	0.00893843	35.9631	pfam13855	LRR_8	cl38440
	CsLRR-RLK264	404697	640	700	0.0026612	37.1187	pfam13855	LRR_8	cl38440
	CsLRR-RLK264	404697	209	268	0.00245962	37.5039	pfam13855	LRR_8	cl38440
	CsLRR-RLK264	404697	784	844	0.000875082	38.6595	pfam13855	LRR_8	cl38440
	CsLRR-RLK264	400522	46	84	5.14304e-06	44.21	pfam08263	LRRNT_2	cl08472
	CsLRR-RLK265	404697	169	228	0.00154802	37.1187	pfam13855	LRR_8	cl38440
	CsLRR-RLK265	404697	72	131	0.000430665	38.6595	pfam13855	LRR_8	cl38440
	CsLRR-RLK265	404697	193	251	4.71501e-05	41.3559	pfam13855	LRR_8	cl38440
	CsLRR-RLK266	404697	1	59	0.000445953	37.8891	pfam13855	LRR_8	cl38440
	CsLRR-RLK267	404697	337	396	0.00497384	36.3483	pfam13855	LRR_8	cl38440
	CsLRR-RLK267	404697	545	600	0.00283711	37.1187	pfam13855	LRR_8	cl38440
	CsLRR-RLK267	404697	169	229	0.000773751	38.6595	pfam13855	LRR_8	cl38440
	CsLRR-RLK267	404697	492	552	4.29922e-05	42.1263	pfam13855	LRR_8	cl38440
	CsLRR-RLK267	404697	629	672	1.21128e-05	43.6671	pfam13855	LRR_8	cl38440
	CsLRR-RLK267	404697	636	696	1.33049e-07	49.4451	pfam13855	LRR_8	cl38440
	CsLRR-RLK267	404697	362	422	2.13068e-08	51.3711	pfam13855	LRR_8	cl38440
	CsLRR-RLK274	404697	235	294	0.00363773	35.9631	pfam13855	LRR_8	cl38440
	CsLRR-RLK274	404697	259	317	0.000137298	40.2003	pfam13855	LRR_8	cl38440
	CsLRR-RLK275	404697	1	51	0.00321713	35.5779	pfam13855	LRR_8	cl38440
	CsLRR-RLK276	404697	485	544	0.00632103	35.9631	pfam13855	LRR_8	cl38440
	CsLRR-RLK276	404697	92	151	0.00252899	37.1187	pfam13855	LRR_8	cl38440
	CsLRR-RLK276	400522	1	38	9.61299e-08	48.8324	pfam08263	LRRNT_2	cl08472
	CsLRR-RLK279	404697	37	73	0.000804849	37.1187	pfam13855	LRR_8	cl38440
	CsLRR-RLK279	404697	6	49	0.000189512	39.0447	pfam13855	LRR_8	cl38440
	CsLRR-RLK279	404697	14	72	1.78565e-08	50.2155	pfam13855	LRR_8	cl38440
	CsLRR-RLK282	404697	135	189	0.000935986	37.5039	pfam13855	LRR_8	cl38440
	CsLRR-RLK282	404697	5	64	0.000371176	38.6595	pfam13855	LRR_8	cl38440
	CsLRR-RLK282	404697	89	147	0.000236098	39.4299	pfam13855	LRR_8	cl38440
	CsLRR-RLK282	404697	111	171	1.96481e-05	42.1263	pfam13855	LRR_8	cl38440
	CsLRR-RLK282	404697	29	88	1.05495e-06	45.9783	pfam13855	LRR_8	cl38440
	CsLRR-RLK287	432794	54	96	0.00181692	36.4541	pfam12799	LRR_4	cl38373
	CsLRR-RLK287	404697	29	90	0.000671428	38.2743	pfam13855	LRR_8	cl38440
	CsLRR-RLK287	404697	56	114	0.000274304	39.4299	pfam13855	LRR_8	cl38440
	CsLRR-RLK287	404697	212	268	3.65745e-05	41.7411	pfam13855	LRR_8	cl38440
	CsLRR-RLK287	404697	232	291	1.91274e-05	42.5115	pfam13855	LRR_8	cl38440
	CsLRR-RLK287	404697	180	244	9.06963e-06	43.6671	pfam13855	LRR_8	cl38440
	CsLRR-RLK287	404697	151	211	7.30808e-06	43.6671	pfam13855	LRR_8	cl38440
	CsLRR-RLK292	404697	97	156	0.00700187	34.8075	pfam13855	LRR_8	cl38440
	CsLRR-RLK292	404697	125	180	0.00117722	37.1187	pfam13855	LRR_8	cl38440
	CsLRR-RLK292	404697	25	84	0.000114374	39.8151	pfam13855	LRR_8	cl38440
	CsLRR-RLK292	404697	194	251	2.3282e-05	41.7411	pfam13855	LRR_8	cl38440
	CsLRR-RLK296	404697	206	257	0.00199597	37.5039	pfam13855	LRR_8	cl38440
	CsLRR-RLK296	404697	605	691	0.000122161	40.9707	pfam13855	LRR_8	cl38440
	CsLRR-RLK296	404697	679	740	3.90794e-05	42.1263	pfam13855	LRR_8	cl38440
	CsLRR-RLK296	404697	558	617	3.25485e-07	48.2895	pfam13855	LRR_8	cl38440
	CsLRR-RLK296	400522	35	73	4.2219e-09	53.0696	pfam08263	LRRNT_2	cl08472
	CsLRR-RLK297	404697	277	335	0.00519689	35.5779	pfam13855	LRR_8	cl38440
	CsLRR-RLK297	404697	160	214	0.00222753	36.7335	pfam13855	LRR_8	cl38440
	CsLRR-RLK297	404697	135	192	0.00201863	36.7335	pfam13855	LRR_8	cl38440
	CsLRR-RLK297	404697	87	144	0.000865719	37.8891	pfam13855	LRR_8	cl38440
	CsLRR-RLK297	404697	182	242	0.000305117	39.0447	pfam13855	LRR_8	cl38440
	CsLRR-RLK297	404697	230	313	4.99972e-05	41.3559	pfam13855	LRR_8	cl38440
	CsLRR-RLK299	404697	189	248	0.00530672	36.3483	pfam13855	LRR_8	cl38440
	CsLRR-RLK299	404697	507	566	0.00016943	40.2003	pfam13855	LRR_8	cl38440
	CsLRR-RLK299	400522	1	41	1.16168e-08	51.5288	pfam08263	LRRNT_2	cl08472
	CsLRR-RLK301	404697	158	214	0.00023155	39.0447	pfam13855	LRR_8	cl38440
	CsLRR-RLK301	404697	10	70	0.000197839	39.0447	pfam13855	LRR_8	cl38440
	CsLRR-RLK301	404697	59	118	1.77435e-06	44.8227	pfam13855	LRR_8	cl38440
	CsLRR-RLK301	404697	34	94	2.33105e-07	47.5191	pfam13855	LRR_8	cl38440
	CsLRR-RLK302	404697	95	155	0.00412543	35.5779	pfam13855	LRR_8	cl38440
	CsLRR-RLK302	404697	120	179	0.00215339	36.7335	pfam13855	LRR_8	cl38440
	CsLRR-RLK302	404697	145	203	4.90428e-06	44.0523	pfam13855	LRR_8	cl38440
	CsLRR-RLK304	404697	337	397	0.00217264	37.1187	pfam13855	LRR_8	cl38440
	CsLRR-RLK304	404697	167	228	0.00166548	37.5039	pfam13855	LRR_8	cl38440
	CsLRR-RLK304	404697	455	493	0.000666867	38.6595	pfam13855	LRR_8	cl38440
	CsLRR-RLK304	404697	361	421	0.000283393	39.8151	pfam13855	LRR_8	cl38440
	CsLRR-RLK304	400522	28	67	9.53393e-06	43.0544	pfam08263	LRRNT_2	cl08472
	CsLRR-RLK304	404697	458	517	9.07279e-07	46.7487	pfam13855	LRR_8	cl38440
XIII	CsLRR-RLK13	404697	73	132	0.00907567	35.5779	pfam13855	LRR_8	cl38440
	CsLRR-RLK13	432794	120	163	0.00318243	36.0689	pfam12799	LRR_4	cl38373
	CsLRR-RLK13	404697	432	491	0.00233059	37.1187	pfam13855	LRR_8	cl38440
	CsLRR-RLK13	404697	368	419	0.00189526	37.5039	pfam13855	LRR_8	cl38440
	CsLRR-RLK13	404697	291	347	0.000623284	38.6595	pfam13855	LRR_8	cl38440
	CsLRR-RLK13	404697	384	443	0.00015731	40.5855	pfam13855	LRR_8	cl38440
	CsLRR-RLK13	404697	336	395	0.000118293	40.5855	pfam13855	LRR_8	cl38440
	CsLRR-RLK13	404697	408	467	3.34887e-06	45.2079	pfam13855	LRR_8	cl38440
	CsLRR-RLK13	404697	97	156	2.72535e-06	45.2079	pfam13855	LRR_8	cl38440
	CsLRR-RLK13	400522	7	44	3.17008e-08	50.3732	pfam08263	LRRNT_2	cl08472
	CsLRR-RLK54	404697	15	75	0.00299457	35.9631	pfam13855	LRR_8	cl38440
	CsLRR-RLK54	404697	39	97	1.88358e-06	45.2079	pfam13855	LRR_8	cl38440
	CsLRR-RLK241	404697	83	142	0.000724887	38.6595	pfam13855	LRR_8	cl38440
	CsLRR-RLK241	404697	302	357	0.000710762	38.6595	pfam13855	LRR_8	cl38440
	CsLRR-RLK241	400522	2	37	6.96092e-05	40.7432	pfam08263	LRRNT_2	cl08472
	CsLRR-RLK241	404697	394	453	1.87221e-05	42.8967	pfam13855	LRR_8	cl38440
	CsLRR-RLK241	404697	58	118	1.60002e-05	43.2819	pfam13855	LRR_8	cl38440
	CsLRR-RLK241	404697	321	381	3.89313e-06	44.8227	pfam13855	LRR_8	cl38440
	CsLRR-RLK241	404697	370	429	2.50024e-08	50.9859	pfam13855	LRR_8	cl38440
	CsLRR-RLK285	404697	65	124	0.00251324	36.3483	pfam13855	LRR_8	cl38440
	CsLRR-RLK285	404697	88	146	0.000279938	39.0447	pfam13855	LRR_8	cl38440
	CsLRR-RLK285	400522	3	36	1.67428e-07	47.6768	pfam08263	LRRNT_2	cl08472
XIV	CsLRR-RLK45	404697	199	258	0.000202827	39.8151	pfam13855	LRR_8	cl38440
	CsLRR-RLK45	404697	222	282	8.53989e-05	40.9707	pfam13855	LRR_8	cl38440
	CsLRR-RLK45	404697	270	331	4.83e-05	41.7411	pfam13855	LRR_8	cl38440
	CsLRR-RLK45	404697	127	186	4.93857e-07	47.1339	pfam13855	LRR_8	cl38440
	CsLRR-RLK45	404697	150	208	6.01442e-09	52.5267	pfam13855	LRR_8	cl38440
	CsLRR-RLK64	400522	47	81	0.00195234	36.1208	pfam08263	LRRNT_2	cl08472
	CsLRR-RLK64	404697	197	248	0.00134816	37.5039	pfam13855	LRR_8	cl38440
	CsLRR-RLK64	404697	213	272	0.00100344	37.5039	pfam13855	LRR_8	cl38440
	CsLRR-RLK64	404697	260	321	7.1329e-07	46.7487	pfam13855	LRR_8	cl38440
	CsLRR-RLK81	432794	126	160	0.00405907	35.6837	pfam12799	LRR_4	cl38373
	CsLRR-RLK81	404697	118	162	0.000671317	38.6595	pfam13855	LRR_8	cl38440
	CsLRR-RLK81	404697	270	331	1.85734e-05	42.8967	pfam13855	LRR_8	cl38440
	CsLRR-RLK81	404697	150	210	3.12405e-10	56.3787	pfam13855	LRR_8	cl38440
	CsLRR-RLK81	404697	126	186	4.0089e-11	59.0751	pfam13855	LRR_8	cl38440
	CsLRR-RLK121	404697	413	472	0.00157863	37.5039	pfam13855	LRR_8	cl38440
	CsLRR-RLK121	404697	245	305	0.00024589	39.8151	pfam13855	LRR_8	cl38440
	CsLRR-RLK121	404697	269	329	9.38352e-05	40.9707	pfam13855	LRR_8	cl38440
	CsLRR-RLK121	404697	294	351	2.28037e-05	42.8967	pfam13855	LRR_8	cl38440
	CsLRR-RLK121	400522	30	72	1.68337e-07	48.062	pfam08263	LRRNT_2	cl08472

## Sheet: TableS6
Table S6. Distribution of protein kinase domains in CsLRR-RLKs.
Subgroup	Gene name	PSSM-ID	From	To	E-Value	Bitscore	Accession	Short name	Superfamily
I	CsLRR-RLK61	425449	600	821	2.20036e-40	149.681	pfam00069	Pkinase	cl21453
	CsLRR-RLK61	429616	602	799	1.20863e-44	161.894	pfam07714	Pkinase_Tyr	cl21453
	CsLRR-RLK91	425449	602	870	2.422e-43	158.156	pfam00069	Pkinase	cl21453
	CsLRR-RLK91	429616	601	797	3.62694e-44	160.354	pfam07714	Pkinase_Tyr	cl21453
	CsLRR-RLK128	425449	601	800	1.09766e-43	158.926	pfam00069	Pkinase	cl21453
	CsLRR-RLK128	429616	602	800	1.56431e-48	173.065	pfam07714	Pkinase_Tyr	cl21453
	CsLRR-RLK197	425449	592	810	2.62875e-42	155.074	pfam00069	Pkinase	cl21453
	CsLRR-RLK197	429616	591	861	1.80018e-45	164.206	pfam07714	Pkinase_Tyr	cl21453
	CsLRR-RLK213	429616	557	640	1.28727e-05	47.105	pfam07714	Pkinase_Tyr	cl21453
	CsLRR-RLK248	429616	852	973	1.03794e-11	66.365	pfam07714	Pkinase_Tyr	cl21453
	CsLRR-RLK248	425449	857	942	5.2196e-14	73.0267	pfam00069	Pkinase	cl21453
	CsLRR-RLK257	425449	577	793	9.19157e-43	156.23	pfam00069	Pkinase	cl21453
	CsLRR-RLK257	429616	578	777	3.3052e-50	177.688	pfam07714	Pkinase_Tyr	cl21453
II	CsLRR-RLK19	425449	280	553	2.23225e-43	155.845	pfam00069	Pkinase	cl21453
	CsLRR-RLK19	429616	285	554	1.31341e-46	164.591	pfam07714	Pkinase_Tyr	cl21453
	CsLRR-RLK21	429616	307	575	1.12909e-43	156.887	pfam07714	Pkinase_Tyr	cl21453
	CsLRR-RLK21	425449	301	519	5.78451e-46	163.163	pfam00069	Pkinase	cl21453
	CsLRR-RLK22	425449	381	625	1.49192e-42	154.689	pfam00069	Pkinase	cl21453
	CsLRR-RLK22	429616	384	654	9.73283e-45	160.739	pfam07714	Pkinase_Tyr	cl21453
	CsLRR-RLK28	425449	307	515	3.8712e-40	146.985	pfam00069	Pkinase	cl21453
	CsLRR-RLK28	429616	308	571	2.5957e-41	150.338	pfam07714	Pkinase_Tyr	cl21453
	CsLRR-RLK40	429616	296	567	2.10322e-42	153.42	pfam07714	Pkinase_Tyr	cl21453
	CsLRR-RLK40	425449	293	566	6.92782e-45	160.082	pfam00069	Pkinase	cl21453
	CsLRR-RLK41	429616	310	505	2.81138e-36	136.471	pfam07714	Pkinase_Tyr	cl21453
	CsLRR-RLK41	425449	307	572	5.76825e-39	143.903	pfam00069	Pkinase	cl21453
	CsLRR-RLK42	429616	266	373	2.06333e-10	62.513	pfam07714	Pkinase_Tyr	cl21453
	CsLRR-RLK42	425449	277	375	4.02597e-11	64.5523	pfam00069	Pkinase	cl21453
	CsLRR-RLK42	429616	751	946	2.25617e-40	149.953	pfam07714	Pkinase_Tyr	cl21453
	CsLRR-RLK42	425449	748	1022	1.13079e-42	156.23	pfam00069	Pkinase	cl21453
	CsLRR-RLK43	429616	309	501	7.98635e-42	151.879	pfam07714	Pkinase_Tyr	cl21453
	CsLRR-RLK43	425449	303	522	2.35666e-44	158.541	pfam00069	Pkinase	cl21453
	CsLRR-RLK69	429616	303	572	1.00597e-43	156.887	pfam07714	Pkinase_Tyr	cl21453
	CsLRR-RLK69	425449	298	516	5.24428e-45	160.467	pfam00069	Pkinase	cl21453
	CsLRR-RLK129	429616	308	575	5.83623e-43	154.961	pfam07714	Pkinase_Tyr	cl21453
	CsLRR-RLK129	425449	302	502	6.90837e-46	162.778	pfam00069	Pkinase	cl21453
	CsLRR-RLK136	429616	241	512	1.32448e-42	153.035	pfam07714	Pkinase_Tyr	cl21453
	CsLRR-RLK136	425449	237	440	1.23741e-47	166.63	pfam00069	Pkinase	cl21453
	CsLRR-RLK142	429616	45	244	6.40761e-25	104.885	pfam07714	Pkinase_Tyr	cl21453
	CsLRR-RLK142	425449	654	919	3.01334e-42	155.074	pfam00069	Pkinase	cl21453
	CsLRR-RLK142	429616	655	921	2.61355e-44	161.124	pfam07714	Pkinase_Tyr	cl21453
	CsLRR-RLK142	425449	41	325	8.96353e-70	232.499	pfam00069	Pkinase	cl21453
	CsLRR-RLK163	429616	306	569	9.67542e-42	151.879	pfam07714	Pkinase_Tyr	cl21453
	CsLRR-RLK163	425449	305	495	2.01761e-42	153.533	pfam00069	Pkinase	cl21453
	CsLRR-RLK182	429616	266	534	1.2972e-44	158.813	pfam07714	Pkinase_Tyr	cl21453
	CsLRR-RLK182	425449	260	533	3.94158e-46	162.778	pfam00069	Pkinase	cl21453
	CsLRR-RLK204	425449	266	512	1.09499e-44	158.926	pfam00069	Pkinase	cl21453
	CsLRR-RLK204	429616	272	535	4.51724e-45	159.968	pfam07714	Pkinase_Tyr	cl21453
	CsLRR-RLK205	429616	268	537	2.98917e-44	158.042	pfam07714	Pkinase_Tyr	cl21453
	CsLRR-RLK205	425449	262	462	2.83526e-46	163.163	pfam00069	Pkinase	cl21453
	CsLRR-RLK237	429616	450	718	2.291e-43	157.657	pfam07714	Pkinase_Tyr	cl21453
	CsLRR-RLK237	425449	449	662	3.97227e-45	162.393	pfam00069	Pkinase	cl21453
	CsLRR-RLK270	429616	272	535	3.60989e-39	144.175	pfam07714	Pkinase_Tyr	cl21453
	CsLRR-RLK270	425449	271	479	6.47319e-41	148.911	pfam00069	Pkinase	cl21453
	CsLRR-RLK283	429616	328	591	3.09186e-40	148.027	pfam07714	Pkinase_Tyr	cl21453
	CsLRR-RLK283	425449	327	517	1.53112e-41	151.222	pfam00069	Pkinase	cl21453
III	CsLRR-RLK9	429616	373	637	4.09596e-37	139.168	pfam07714	Pkinase_Tyr	cl21453
	CsLRR-RLK9	425449	373	637	9.66405e-39	143.518	pfam00069	Pkinase	cl21453
	CsLRR-RLK14	429616	324	587	1.12853e-33	129.153	pfam07714	Pkinase_Tyr	cl21453
	CsLRR-RLK14	425449	324	586	7.60218e-34	129.651	pfam00069	Pkinase	cl21453
	CsLRR-RLK18	429616	343	601	1.64888e-32	126.071	pfam07714	Pkinase_Tyr	cl21453
	CsLRR-RLK18	425449	343	601	4.84527e-40	146.985	pfam00069	Pkinase	cl21453
	CsLRR-RLK20	429616	785	982	2.438e-16	80.6174	pfam07714	Pkinase_Tyr	cl21453
	CsLRR-RLK20	425449	785	983	2.35816e-21	94.983	pfam00069	Pkinase	cl21453
	CsLRR-RLK26	429616	503	691	1.06563e-24	104.115	pfam07714	Pkinase_Tyr	cl21453
	CsLRR-RLK26	425449	469	760	7.87198e-31	121.562	pfam00069	Pkinase	cl21453
	CsLRR-RLK27	429616	336	579	2.68677e-21	93.7142	pfam07714	Pkinase_Tyr	cl21453
	CsLRR-RLK27	425449	336	587	8.11331e-27	109.621	pfam00069	Pkinase	cl21453
	CsLRR-RLK33	429616	338	586	1.03135e-14	74.4542	pfam07714	Pkinase_Tyr	cl21453
	CsLRR-RLK33	425449	338	586	6.65783e-23	98.0646	pfam00069	Pkinase	cl21453
	CsLRR-RLK53	429616	333	525	7.39386e-14	71.7578	pfam07714	Pkinase_Tyr	cl21453
	CsLRR-RLK53	425449	333	591	8.47986e-24	100.761	pfam00069	Pkinase	cl21453
	CsLRR-RLK56	429616	290	559	1.49245e-41	150.724	pfam07714	Pkinase_Tyr	cl21453
	CsLRR-RLK56	425449	285	485	4.79467e-45	160.467	pfam00069	Pkinase	cl21453
	CsLRR-RLK57	429616	287	549	3.41101e-36	136.086	pfam07714	Pkinase_Tyr	cl21453
	CsLRR-RLK57	425449	287	545	7.29399e-44	157	pfam00069	Pkinase	cl21453
	CsLRR-RLK90	425449	298	566	2.68431e-36	136.199	pfam00069	Pkinase	cl21453
	CsLRR-RLK90	429616	296	566	1.043e-36	137.627	pfam07714	Pkinase_Tyr	cl21453
	CsLRR-RLK92	429616	420	684	6.04528e-34	130.308	pfam07714	Pkinase_Tyr	cl21453
	CsLRR-RLK92	425449	420	682	4.94101e-46	164.319	pfam00069	Pkinase	cl21453
	CsLRR-RLK94	425449	367	628	5.10428e-30	118.865	pfam00069	Pkinase	cl21453
	CsLRR-RLK94	429616	364	628	8.33704e-32	124.145	pfam07714	Pkinase_Tyr	cl21453
	CsLRR-RLK123	429616	354	617	1.55176e-30	120.678	pfam07714	Pkinase_Tyr	cl21453
	CsLRR-RLK123	425449	354	617	2.1781e-36	136.97	pfam00069	Pkinase	cl21453
	CsLRR-RLK126	425449	330	589	5.31494e-20	89.5902	pfam00069	Pkinase	cl21453
	CsLRR-RLK126	429616	330	536	1.30267e-22	97.5661	pfam07714	Pkinase_Tyr	cl21453
	CsLRR-RLK127	429616	379	675	8.14593e-28	112.589	pfam07714	Pkinase_Tyr	cl21453
	CsLRR-RLK127	425449	379	671	1.43134e-31	123.488	pfam00069	Pkinase	cl21453
	CsLRR-RLK130	429616	435	724	1.78782e-31	123.375	pfam07714	Pkinase_Tyr	cl21453
	CsLRR-RLK130	425449	435	648	6.20331e-34	130.421	pfam00069	Pkinase	cl21453
	CsLRR-RLK134	425449	757	956	5.92161e-24	102.302	pfam00069	Pkinase	cl21453
	CsLRR-RLK134	429616	757	954	1.33106e-25	107.196	pfam07714	Pkinase_Tyr	cl21453
	CsLRR-RLK135	429616	786	983	2.655e-18	85.625	pfam07714	Pkinase_Tyr	cl21453
	CsLRR-RLK135	425449	786	984	1.72659e-23	100.761	pfam00069	Pkinase	cl21453
	CsLRR-RLK156	429616	338	544	5.07892e-28	112.974	pfam07714	Pkinase_Tyr	cl21453
	CsLRR-RLK156	425449	338	544	1.37628e-30	120.021	pfam00069	Pkinase	cl21453
	CsLRR-RLK159	429616	294	558	2.6246e-29	116.441	pfam07714	Pkinase_Tyr	cl21453
	CsLRR-RLK159	425449	294	558	1.99623e-36	136.199	pfam00069	Pkinase	cl21453
	CsLRR-RLK160	429616	540	804	1.51371e-41	152.65	pfam07714	Pkinase_Tyr	cl21453
	CsLRR-RLK160	425449	540	802	5.68556e-45	162.393	pfam00069	Pkinase	cl21453
	CsLRR-RLK176	429616	401	650	1.64634e-27	111.819	pfam07714	Pkinase_Tyr	cl21453
	CsLRR-RLK176	425449	401	657	7.10777e-30	118.48	pfam00069	Pkinase	cl21453
	CsLRR-RLK199	429616	384	578	9.65586e-22	95.255	pfam07714	Pkinase_Tyr	cl21453
	CsLRR-RLK199	425449	384	647	2.68019e-28	114.243	pfam00069	Pkinase	cl21453
	CsLRR-RLK200	429616	360	550	2.54844e-21	93.7142	pfam07714	Pkinase_Tyr	cl21453
	CsLRR-RLK200	425449	360	604	9.10829e-27	109.621	pfam00069	Pkinase	cl21453
	CsLRR-RLK201	429616	408	704	7.57847e-28	112.974	pfam07714	Pkinase_Tyr	cl21453
	CsLRR-RLK201	425449	408	700	1.02707e-32	126.955	pfam00069	Pkinase	cl21453
	CsLRR-RLK202	429616	361	632	1.17699e-36	138.012	pfam07714	Pkinase_Tyr	cl21453
	CsLRR-RLK202	425449	363	560	4.49181e-38	141.592	pfam00069	Pkinase	cl21453
	CsLRR-RLK206	429616	414	703	5.33617e-32	124.915	pfam07714	Pkinase_Tyr	cl21453
	CsLRR-RLK206	425449	414	627	2.49559e-33	128.495	pfam00069	Pkinase	cl21453
	CsLRR-RLK210	425449	310	573	2.44661e-13	70.3303	pfam00069	Pkinase	cl21453
	CsLRR-RLK210	429616	310	491	6.21991e-14	72.143	pfam07714	Pkinase_Tyr	cl21453
	CsLRR-RLK215	429616	331	595	3.10536e-24	102.189	pfam07714	Pkinase_Tyr	cl21453
	CsLRR-RLK215	425449	331	595	6.68057e-32	124.258	pfam00069	Pkinase	cl21453
	CsLRR-RLK230	429616	363	628	1.76428e-24	103.344	pfam07714	Pkinase_Tyr	cl21453
	CsLRR-RLK230	425449	363	628	3.26684e-32	125.799	pfam00069	Pkinase	cl21453
	CsLRR-RLK231	425449	319	540	1.01685e-26	109.235	pfam00069	Pkinase	cl21453
	CsLRR-RLK231	429616	326	607	2.42632e-29	116.826	pfam07714	Pkinase_Tyr	cl21453
	CsLRR-RLK242	425449	316	433	2.22564e-07	52.2259	pfam00069	Pkinase	cl21453
	CsLRR-RLK242	429616	316	431	6.17066e-09	56.735	pfam07714	Pkinase_Tyr	cl21453
	CsLRR-RLK247	429616	326	530	1.75135e-25	105.655	pfam07714	Pkinase_Tyr	cl21453
	CsLRR-RLK247	425449	326	578	7.32971e-31	121.177	pfam00069	Pkinase	cl21453
	CsLRR-RLK250	429616	357	618	8.81921e-28	112.589	pfam07714	Pkinase_Tyr	cl21453
	CsLRR-RLK250	425449	357	617	1.82216e-38	142.748	pfam00069	Pkinase	cl21453
	CsLRR-RLK251	429616	348	541	2.74463e-21	93.7142	pfam07714	Pkinase_Tyr	cl21453
	CsLRR-RLK251	425449	348	541	2.27325e-25	105.383	pfam00069	Pkinase	cl21453
	CsLRR-RLK252	429616	389	651	2.29271e-34	131.464	pfam07714	Pkinase_Tyr	cl21453
	CsLRR-RLK252	425449	389	647	2.29483e-38	142.748	pfam00069	Pkinase	cl21453
	CsLRR-RLK258	429616	357	623	3.65137e-18	84.8546	pfam07714	Pkinase_Tyr	cl21453
	CsLRR-RLK258	425449	357	614	4.05058e-27	110.776	pfam00069	Pkinase	cl21453
	CsLRR-RLK263	429616	367	631	6.2948e-34	129.923	pfam07714	Pkinase_Tyr	cl21453
	CsLRR-RLK263	425449	367	631	6.74588e-41	149.296	pfam00069	Pkinase	cl21453
	CsLRR-RLK278	429616	701	958	1.10856e-30	121.834	pfam07714	Pkinase_Tyr	cl21453
	CsLRR-RLK278	425449	694	956	7.2787e-42	153.919	pfam00069	Pkinase	cl21453
	CsLRR-RLK286	429616	330	499	1.43317e-27	111.048	pfam07714	Pkinase_Tyr	cl21453
	CsLRR-RLK286	425449	332	504	1.80598e-31	121.947	pfam00069	Pkinase	cl21453
	CsLRR-RLK290	429616	351	528	2.02056e-08	55.5794	pfam07714	Pkinase_Tyr	cl21453
	CsLRR-RLK290	425449	351	591	1.97287e-20	91.131	pfam00069	Pkinase	cl21453
	CsLRR-RLK306	429616	365	444	1.35335e-05	46.3346	pfam07714	Pkinase_Tyr	cl21453
	CsLRR-RLK306	425449	365	447	9.95756e-09	55.6927	pfam00069	Pkinase	cl21453
IV	CsLRR-RLK11	425449	385	643	7.6449e-27	109.621	pfam00069	Pkinase	cl21453
	CsLRR-RLK11	429616	386	645	1.86294e-34	131.464	pfam07714	Pkinase_Tyr	cl21453
	CsLRR-RLK35	425449	413	617	1.40256e-24	103.457	pfam00069	Pkinase	cl21453
	CsLRR-RLK35	429616	419	615	7.00504e-28	112.974	pfam07714	Pkinase_Tyr	cl21453
	CsLRR-RLK120	425449	387	643	2.29937e-23	99.6054	pfam00069	Pkinase	cl21453
	CsLRR-RLK120	429616	387	645	1.28822e-26	109.122	pfam07714	Pkinase_Tyr	cl21453
	CsLRR-RLK157	425449	336	534	3.95202e-22	96.1386	pfam00069	Pkinase	cl21453
	CsLRR-RLK157	429616	336	595	3.35971e-30	119.523	pfam07714	Pkinase_Tyr	cl21453
	CsLRR-RLK217	425449	413	671	7.32492e-26	106.924	pfam00069	Pkinase	cl21453
	CsLRR-RLK217	429616	414	673	1.9883e-29	117.211	pfam07714	Pkinase_Tyr	cl21453
	CsLRR-RLK219	429616	678	926	7.43652e-09	57.5054	pfam07714	Pkinase_Tyr	cl21453
	CsLRR-RLK219	425449	693	855	2.80185e-16	79.5751	pfam00069	Pkinase	cl21453
	CsLRR-RLK240	429616	713	965	2.30784e-08	55.9646	pfam07714	Pkinase_Tyr	cl21453
	CsLRR-RLK240	425449	713	901	1.28511e-24	103.843	pfam00069	Pkinase	cl21453
	CsLRR-RLK244	425449	409	672	3.02357e-27	111.161	pfam00069	Pkinase	cl21453
	CsLRR-RLK244	429616	415	674	7.8628e-35	133.005	pfam07714	Pkinase_Tyr	cl21453
V	CsLRR-RLK146	429616	418	688	8.93837e-42	152.65	pfam07714	Pkinase_Tyr	cl21453
	CsLRR-RLK146	425449	412	686	3.46632e-46	164.704	pfam00069	Pkinase	cl21453
	CsLRR-RLK153	425449	533	800	4.47749e-30	119.636	pfam00069	Pkinase	cl21453
	CsLRR-RLK153	429616	539	802	4.01216e-38	142.634	pfam07714	Pkinase_Tyr	cl21453
	CsLRR-RLK155	429616	413	682	8.56005e-45	161.124	pfam07714	Pkinase_Tyr	cl21453
	CsLRR-RLK155	425449	407	680	7.07537e-46	163.934	pfam00069	Pkinase	cl21453
	CsLRR-RLK259	429616	381	647	4.95752e-42	153.035	pfam07714	Pkinase_Tyr	cl21453
	CsLRR-RLK259	425449	375	645	6.58192e-44	158.156	pfam00069	Pkinase	cl21453
VI	CsLRR-RLK6	425449	402	517	1.519e-09	58.7743	pfam00069	Pkinase	cl21453
	CsLRR-RLK6	429616	409	511	8.78287e-14	71.7578	pfam07714	Pkinase_Tyr	cl21453
	CsLRR-RLK34	425449	484	746	4.66145e-16	78.4195	pfam00069	Pkinase	cl21453
	CsLRR-RLK34	429616	490	644	4.80625e-18	84.4694	pfam07714	Pkinase_Tyr	cl21453
	CsLRR-RLK51	425449	506	768	4.14077e-14	73.0267	pfam00069	Pkinase	cl21453
	CsLRR-RLK51	429616	513	697	1.42783e-18	86.0102	pfam07714	Pkinase_Tyr	cl21453
	CsLRR-RLK86	429616	1017	1213	3.83131e-17	82.5434	pfam07714	Pkinase_Tyr	cl21453
	CsLRR-RLK86	425449	1020	1209	2.9631e-20	91.5162	pfam00069	Pkinase	cl21453
	CsLRR-RLK143	429616	445	696	3.59161e-15	75.995	pfam07714	Pkinase_Tyr	cl21453
	CsLRR-RLK143	425449	445	692	4.01457e-20	90.3606	pfam00069	Pkinase	cl21453
	CsLRR-RLK145	425449	505	659	0.000411735	42.5959	pfam00069	Pkinase	cl21453
	CsLRR-RLK145	429616	504	623	5.73842e-07	51.3422	pfam07714	Pkinase_Tyr	cl21453
	CsLRR-RLK151	425449	457	705	6.73333e-12	66.0931	pfam00069	Pkinase	cl21453
	CsLRR-RLK151	429616	457	709	1.3292e-14	74.4542	pfam07714	Pkinase_Tyr	cl21453
	CsLRR-RLK161	425449	337	578	3.90682e-23	99.6054	pfam00069	Pkinase	cl21453
	CsLRR-RLK161	429616	344	582	1.91797e-24	103.344	pfam07714	Pkinase_Tyr	cl21453
	CsLRR-RLK207	425449	409	662	4.89438e-28	113.473	pfam00069	Pkinase	cl21453
	CsLRR-RLK207	429616	406	666	1.34672e-30	120.678	pfam07714	Pkinase_Tyr	cl21453
	CsLRR-RLK221	429616	450	687	1.23222e-21	94.8698	pfam07714	Pkinase_Tyr	cl21453
	CsLRR-RLK221	425449	449	717	1.1007e-21	94.983	pfam00069	Pkinase	cl21453
	CsLRR-RLK234	429616	490	757	1.58149e-16	80.2322	pfam07714	Pkinase_Tyr	cl21453
	CsLRR-RLK234	425449	484	754	8.10948e-18	83.8123	pfam00069	Pkinase	cl21453
	CsLRR-RLK246	429616	382	575	1.57766e-14	74.069	pfam07714	Pkinase_Tyr	cl21453
	CsLRR-RLK246	425449	373	637	2.31384e-17	82.2715	pfam00069	Pkinase	cl21453
	CsLRR-RLK256	429616	485	668	7.80078e-19	86.7806	pfam07714	Pkinase_Tyr	cl21453
	CsLRR-RLK256	425449	478	738	4.32612e-20	90.3606	pfam00069	Pkinase	cl21453
	CsLRR-RLK271	429616	382	575	1.35214e-12	68.291	pfam07714	Pkinase_Tyr	cl21453
	CsLRR-RLK271	425449	413	637	7.6437e-16	77.6491	pfam00069	Pkinase	cl21453
VII	CsLRR-RLK8	429616	685	954	8.14215e-43	156.887	pfam07714	Pkinase_Tyr	cl21453
	CsLRR-RLK8	425449	690	885	2.40963e-44	160.852	pfam00069	Pkinase	cl21453
	CsLRR-RLK23	429616	850	1113	2.19084e-29	118.367	pfam07714	Pkinase_Tyr	cl21453
	CsLRR-RLK23	425449	850	1110	5.57239e-36	137.355	pfam00069	Pkinase	cl21453
	CsLRR-RLK49	429616	514	812	3.30964e-31	122.989	pfam07714	Pkinase_Tyr	cl21453
	CsLRR-RLK49	425449	511	809	2.30189e-35	134.659	pfam00069	Pkinase	cl21453
	CsLRR-RLK93	429616	687	956	2.05337e-41	152.65	pfam07714	Pkinase_Tyr	cl21453
	CsLRR-RLK93	425449	692	887	7.70244e-43	156.615	pfam00069	Pkinase	cl21453
	CsLRR-RLK105	425449	737	1019	2.81578e-39	146.6	pfam00069	Pkinase	cl21453
	CsLRR-RLK105	429616	737	1021	2.18362e-39	146.872	pfam07714	Pkinase_Tyr	cl21453
	CsLRR-RLK114	429616	486	783	9.71685e-30	118.752	pfam07714	Pkinase_Tyr	cl21453
	CsLRR-RLK114	425449	483	780	8.50128e-34	130.421	pfam00069	Pkinase	cl21453
	CsLRR-RLK150	425449	402	662	2.16273e-19	88.0495	pfam00069	Pkinase	cl21453
	CsLRR-RLK150	429616	399	598	2.38003e-26	108.352	pfam07714	Pkinase_Tyr	cl21453
	CsLRR-RLK175	429616	813	1080	7.40619e-30	119.523	pfam07714	Pkinase_Tyr	cl21453
	CsLRR-RLK175	425449	808	1077	2.40869e-36	138.125	pfam00069	Pkinase	cl21453
	CsLRR-RLK216	429616	594	872	6.14997e-31	122.219	pfam07714	Pkinase_Tyr	cl21453
	CsLRR-RLK216	425449	599	870	2.31005e-32	126.184	pfam00069	Pkinase	cl21453
	CsLRR-RLK245	429616	590	868	1.10013e-30	121.449	pfam07714	Pkinase_Tyr	cl21453
	CsLRR-RLK245	425449	595	866	8.16659e-32	124.643	pfam00069	Pkinase	cl21453
	CsLRR-RLK269	425449	643	838	1.84153e-43	158.156	pfam00069	Pkinase	cl21453
	CsLRR-RLK269	429616	638	907	1.17677e-43	159.198	pfam07714	Pkinase_Tyr	cl21453
	CsLRR-RLK272	425449	360	621	2.19236e-21	93.8274	pfam00069	Pkinase	cl21453
	CsLRR-RLK272	429616	357	624	1.81253e-26	108.737	pfam07714	Pkinase_Tyr	cl21453
	CsLRR-RLK293	425449	388	649	7.04196e-22	95.3682	pfam00069	Pkinase	cl21453
	CsLRR-RLK293	429616	385	652	5.93078e-27	110.278	pfam07714	Pkinase_Tyr	cl21453
VIII-1	CsLRR-RLK38	425449	563	825	9.21687e-42	153.533	pfam00069	Pkinase	cl21453
	CsLRR-RLK38	429616	563	759	2.01116e-44	161.124	pfam07714	Pkinase_Tyr	cl21453
	CsLRR-RLK85	429616	628	891	1.23714e-44	162.28	pfam07714	Pkinase_Tyr	cl21453
	CsLRR-RLK85	425449	622	889	8.74548e-45	162.393	pfam00069	Pkinase	cl21453
	CsLRR-RLK95	425449	641	906	1.59251e-47	171.253	pfam00069	Pkinase	cl21453
	CsLRR-RLK95	425449	1558	1825	1.09481e-48	174.334	pfam00069	Pkinase	cl21453
	CsLRR-RLK95	429616	1564	1827	1.94574e-50	179.614	pfam07714	Pkinase_Tyr	cl21453
	CsLRR-RLK95	429616	641	908	4.33025e-52	184.236	pfam07714	Pkinase_Tyr	cl21453
	CsLRR-RLK96	425449	630	898	2.59623e-38	143.903	pfam00069	Pkinase	cl21453
	CsLRR-RLK96	429616	635	900	2.08789e-52	184.621	pfam07714	Pkinase_Tyr	cl21453
	CsLRR-RLK115	425449	614	873	2.31783e-44	160.852	pfam00069	Pkinase	cl21453
	CsLRR-RLK115	429616	612	804	4.82565e-47	168.828	pfam07714	Pkinase_Tyr	cl21453
	CsLRR-RLK116	425449	1563	1823	3.85547e-33	129.651	pfam00069	Pkinase	cl21453
	CsLRR-RLK116	425449	555	749	3.05853e-37	141.592	pfam00069	Pkinase	cl21453
	CsLRR-RLK116	429616	1563	1825	5.43548e-44	161.124	pfam07714	Pkinase_Tyr	cl21453
	CsLRR-RLK116	429616	555	817	2.9461e-45	164.591	pfam07714	Pkinase_Tyr	cl21453
	CsLRR-RLK117	425449	609	869	1.67541e-36	138.511	pfam00069	Pkinase	cl21453
	CsLRR-RLK117	429616	609	871	8.17849e-46	165.361	pfam07714	Pkinase_Tyr	cl21453
	CsLRR-RLK162	425449	559	825	3.65184e-43	157.385	pfam00069	Pkinase	cl21453
	CsLRR-RLK162	429616	562	759	1.992e-47	169.598	pfam07714	Pkinase_Tyr	cl21453
	CsLRR-RLK209	425449	597	868	7.67976e-45	162.393	pfam00069	Pkinase	cl21453
	CsLRR-RLK209	429616	600	863	3.66911e-45	163.435	pfam07714	Pkinase_Tyr	cl21453
	CsLRR-RLK284	429616	400	663	1.27536e-43	158.042	pfam07714	Pkinase_Tyr	cl21453
	CsLRR-RLK284	425449	394	661	2.41622e-44	159.697	pfam00069	Pkinase	cl21453
VIII-2	CsLRR-RLK36	425449	661	876	4.07527e-46	166.245	pfam00069	Pkinase	cl21453
	CsLRR-RLK36	429616	661	852	3.84621e-46	166.517	pfam07714	Pkinase_Tyr	cl21453
	CsLRR-RLK110	425449	629	823	6.45864e-44	159.697	pfam00069	Pkinase	cl21453
	CsLRR-RLK110	429616	629	821	1.50884e-47	170.369	pfam07714	Pkinase_Tyr	cl21453
	CsLRR-RLK113	425449	682	902	1.7791e-24	103.457	pfam00069	Pkinase	cl21453
	CsLRR-RLK113	429616	682	836	1.50972e-26	109.893	pfam07714	Pkinase_Tyr	cl21453
	CsLRR-RLK140	425449	610	804	5.30716e-44	160.082	pfam00069	Pkinase	cl21453
	CsLRR-RLK140	429616	610	876	5.09168e-49	174.606	pfam07714	Pkinase_Tyr	cl21453
	CsLRR-RLK141	425449	653	918	1.37914e-47	170.482	pfam00069	Pkinase	cl21453
	CsLRR-RLK141	429616	657	922	2.11922e-49	175.762	pfam07714	Pkinase_Tyr	cl21453
	CsLRR-RLK147	425449	583	848	3.60475e-43	157.385	pfam00069	Pkinase	cl21453
	CsLRR-RLK147	429616	584	850	2.02992e-46	166.902	pfam07714	Pkinase_Tyr	cl21453
	CsLRR-RLK148	425449	645	910	5.23455e-44	160.082	pfam00069	Pkinase	cl21453
	CsLRR-RLK148	429616	646	912	6.11188e-46	165.746	pfam07714	Pkinase_Tyr	cl21453
	CsLRR-RLK149	429616	460	626	1.04691e-34	132.619	pfam07714	Pkinase_Tyr	cl21453
	CsLRR-RLK149	425449	460	629	2.36024e-35	134.659	pfam00069	Pkinase	cl21453
	CsLRR-RLK165	425449	683	949	1.52681e-45	164.704	pfam00069	Pkinase	cl21453
	CsLRR-RLK165	429616	683	950	7.68001e-52	182.695	pfam07714	Pkinase_Tyr	cl21453
	CsLRR-RLK168	425449	642	836	6.45864e-44	159.697	pfam00069	Pkinase	cl21453
	CsLRR-RLK168	429616	642	909	1.25518e-47	170.369	pfam07714	Pkinase_Tyr	cl21453
	CsLRR-RLK169	429616	677	944	5.31123e-45	163.05	pfam07714	Pkinase_Tyr	cl21453
	CsLRR-RLK169	425449	677	871	4.91869e-45	163.163	pfam00069	Pkinase	cl21453
	CsLRR-RLK170	425449	645	855	1.15612e-45	164.704	pfam00069	Pkinase	cl21453
	CsLRR-RLK170	429616	645	910	1.84011e-46	167.287	pfam07714	Pkinase_Tyr	cl21453
	CsLRR-RLK171	425449	633	891	5.01977e-44	160.082	pfam00069	Pkinase	cl21453
	CsLRR-RLK171	429616	633	894	1.7153e-47	169.984	pfam07714	Pkinase_Tyr	cl21453
	CsLRR-RLK172	425449	626	891	5.2984e-46	165.86	pfam00069	Pkinase	cl21453
	CsLRR-RLK172	429616	626	892	1.53363e-46	167.287	pfam07714	Pkinase_Tyr	cl21453
	CsLRR-RLK268	425449	674	937	3.41174e-44	160.467	pfam00069	Pkinase	cl21453
	CsLRR-RLK268	429616	674	938	6.74454e-50	177.302	pfam07714	Pkinase_Tyr	cl21453
IX	CsLRR-RLK17	429616	425	572	3.77121e-34	130.308	pfam07714	Pkinase_Tyr	cl21453
	CsLRR-RLK17	425449	424	594	4.66689e-37	138.125	pfam00069	Pkinase	cl21453
	CsLRR-RLK58	429616	604	874	1.00411e-43	159.198	pfam07714	Pkinase_Tyr	cl21453
	CsLRR-RLK58	425449	598	872	2.28759e-46	166.63	pfam00069	Pkinase	cl21453
	CsLRR-RLK83	425449	561	763	9.71287e-46	164.704	pfam00069	Pkinase	cl21453
	CsLRR-RLK83	429616	564	830	5.62479e-46	165.746	pfam07714	Pkinase_Tyr	cl21453
	CsLRR-RLK103	425449	495	769	1.5827e-43	158.156	pfam00069	Pkinase	cl21453
	CsLRR-RLK103	429616	498	771	5.00694e-49	173.836	pfam07714	Pkinase_Tyr	cl21453
	CsLRR-RLK191	425449	511	785	1.97092e-44	161.237	pfam00069	Pkinase	cl21453
	CsLRR-RLK191	429616	516	711	1.08635e-46	167.672	pfam07714	Pkinase_Tyr	cl21453
	CsLRR-RLK208	425449	584	786	2.95435e-43	158.156	pfam00069	Pkinase	cl21453
	CsLRR-RLK208	429616	587	860	7.17182e-44	159.968	pfam07714	Pkinase_Tyr	cl21453
	CsLRR-RLK214	425449	611	807	1.92983e-42	155.459	pfam00069	Pkinase	cl21453
	CsLRR-RLK214	429616	611	882	2.0155e-49	175.762	pfam07714	Pkinase_Tyr	cl21453
	CsLRR-RLK223	429616	524	718	4.91504e-40	148.412	pfam07714	Pkinase_Tyr	cl21453
	CsLRR-RLK223	425449	518	720	1.91985e-43	158.156	pfam00069	Pkinase	cl21453
	CsLRR-RLK224	429616	503	775	8.8997e-41	150.338	pfam07714	Pkinase_Tyr	cl21453
	CsLRR-RLK224	425449	502	699	6.57869e-46	165.089	pfam00069	Pkinase	cl21453
	CsLRR-RLK225	429616	505	648	1.248e-36	138.012	pfam07714	Pkinase_Tyr	cl21453
	CsLRR-RLK225	425449	504	671	1.71172e-42	154.304	pfam00069	Pkinase	cl21453
	CsLRR-RLK226	429616	549	821	2.96333e-42	154.961	pfam07714	Pkinase_Tyr	cl21453
	CsLRR-RLK226	425449	543	819	8.51396e-46	165.089	pfam00069	Pkinase	cl21453
	CsLRR-RLK227	425449	564	838	3.71096e-46	165.86	pfam00069	Pkinase	cl21453
	CsLRR-RLK227	429616	570	840	1.17628e-46	167.672	pfam07714	Pkinase_Tyr	cl21453
	CsLRR-RLK235	425449	610	806	5.11186e-45	162.778	pfam00069	Pkinase	cl21453
	CsLRR-RLK235	429616	610	805	1.09636e-52	185.006	pfam07714	Pkinase_Tyr	cl21453
	CsLRR-RLK236	425449	630	826	6.39937e-42	153.919	pfam00069	Pkinase	cl21453
	CsLRR-RLK236	429616	630	825	9.51429e-50	176.532	pfam07714	Pkinase_Tyr	cl21453
	CsLRR-RLK253	425449	556	829	4.49002e-43	157	pfam00069	Pkinase	cl21453
	CsLRR-RLK253	429616	561	756	2.08524e-45	163.82	pfam07714	Pkinase_Tyr	cl21453
	CsLRR-RLK277	425449	195	372	3.94232e-27	109.621	pfam00069	Pkinase	cl21453
	CsLRR-RLK277	429616	201	370	1.10538e-32	124.915	pfam07714	Pkinase_Tyr	cl21453
	CsLRR-RLK300	429616	371	511	8.56266e-07	50.5718	pfam07714	Pkinase_Tyr	cl21453
	CsLRR-RLK300	425449	377	509	1.66671e-09	58.7743	pfam00069	Pkinase	cl21453
	CsLRR-RLK303	429616	522	794	8.06018e-45	162.28	pfam07714	Pkinase_Tyr	cl21453
	CsLRR-RLK303	425449	516	792	5.70561e-48	170.867	pfam00069	Pkinase	cl21453
	CsLRR-RLK307	429616	730	788	5.41933e-05	45.5642	pfam07714	Pkinase_Tyr	cl21453
	CsLRR-RLK307	425449	729	859	1.13221e-11	65.7079	pfam00069	Pkinase	cl21453
X	CsLRR-RLK16	425449	888	1159	3.60977e-47	169.327	pfam00069	Pkinase	cl21453
	CsLRR-RLK16	429616	888	1090	1.39516e-47	170.754	pfam07714	Pkinase_Tyr	cl21453
	CsLRR-RLK29	429616	860	1049	9.75476e-35	133.775	pfam07714	Pkinase_Tyr	cl21453
	CsLRR-RLK29	425449	860	1049	7.27988e-44	159.697	pfam00069	Pkinase	cl21453
	CsLRR-RLK32	429616	323	497	3.36659e-23	99.1069	pfam07714	Pkinase_Tyr	cl21453
	CsLRR-RLK32	425449	309	533	2.34299e-23	99.6054	pfam00069	Pkinase	cl21453
	CsLRR-RLK55	429616	1251	1517	3.19808e-44	161.509	pfam07714	Pkinase_Tyr	cl21453
	CsLRR-RLK55	425449	1248	1519	2.31757e-48	173.564	pfam00069	Pkinase	cl21453
	CsLRR-RLK62	429616	1191	1380	4.76032e-35	134.931	pfam07714	Pkinase_Tyr	cl21453
	CsLRR-RLK62	425449	1191	1454	3.99199e-46	166.63	pfam00069	Pkinase	cl21453
	CsLRR-RLK78	429616	650	809	2.64518e-10	61.7426	pfam07714	Pkinase_Tyr	cl21453
	CsLRR-RLK78	425449	620	812	7.28808e-15	75.3379	pfam00069	Pkinase	cl21453
	CsLRR-RLK79	429616	675	832	1.06914e-08	57.1202	pfam07714	Pkinase_Tyr	cl21453
	CsLRR-RLK79	425449	652	906	8.38068e-19	86.8939	pfam00069	Pkinase	cl21453
	CsLRR-RLK84	429616	260	457	3.84121e-34	129.923	pfam07714	Pkinase_Tyr	cl21453
	CsLRR-RLK84	425449	259	525	4.60419e-36	135.044	pfam00069	Pkinase	cl21453
	CsLRR-RLK104	425449	1013	1277	1.46062e-39	147.755	pfam00069	Pkinase	cl21453
	CsLRR-RLK104	429616	1014	1279	1.25564e-44	162.665	pfam07714	Pkinase_Tyr	cl21453
	CsLRR-RLK112	429616	896	1093	8.97674e-42	154.19	pfam07714	Pkinase_Tyr	cl21453
	CsLRR-RLK112	425449	894	1162	7.446e-43	157	pfam00069	Pkinase	cl21453
	CsLRR-RLK174	429616	919	1180	6.07943e-45	163.05	pfam07714	Pkinase_Tyr	cl21453
	CsLRR-RLK174	425449	917	1186	1.16213e-46	168.171	pfam00069	Pkinase	cl21453
	CsLRR-RLK193	429616	324	542	5.1155e-19	86.7806	pfam07714	Pkinase_Tyr	cl21453
	CsLRR-RLK193	425449	302	540	1.71667e-23	99.6054	pfam00069	Pkinase	cl21453
	CsLRR-RLK195	429616	661	855	2.29346e-16	79.847	pfam07714	Pkinase_Tyr	cl21453
	CsLRR-RLK195	425449	661	859	6.65901e-24	101.917	pfam00069	Pkinase	cl21453
	CsLRR-RLK220	425449	339	599	3.01546e-20	90.7458	pfam00069	Pkinase	cl21453
	CsLRR-RLK220	429616	339	530	9.88297e-24	100.648	pfam07714	Pkinase_Tyr	cl21453
	CsLRR-RLK222	425449	320	563	1.32054e-21	94.5978	pfam00069	Pkinase	cl21453
	CsLRR-RLK222	429616	324	565	4.76098e-24	101.803	pfam07714	Pkinase_Tyr	cl21453
	CsLRR-RLK228	425449	881	1082	1.66511e-42	155.845	pfam00069	Pkinase	cl21453
	CsLRR-RLK228	429616	884	1082	1.2442e-44	162.28	pfam07714	Pkinase_Tyr	cl21453
	CsLRR-RLK229	429616	762	957	1.02423e-40	150.724	pfam07714	Pkinase_Tyr	cl21453
	CsLRR-RLK229	425449	761	1025	2.78869e-46	166.63	pfam00069	Pkinase	cl21453
	CsLRR-RLK233	429616	644	914	4.11458e-17	82.1582	pfam07714	Pkinase_Tyr	cl21453
	CsLRR-RLK233	425449	644	842	1.13449e-20	92.2866	pfam00069	Pkinase	cl21453
	CsLRR-RLK260	425449	273	539	1.7991e-40	146.985	pfam00069	Pkinase	cl21453
	CsLRR-RLK260	429616	274	536	5.40471e-41	148.412	pfam07714	Pkinase_Tyr	cl21453
	CsLRR-RLK281	429616	777	1037	1.87505e-38	144.175	pfam07714	Pkinase_Tyr	cl21453
	CsLRR-RLK281	425449	776	1037	3.08539e-48	172.408	pfam00069	Pkinase	cl21453
	CsLRR-RLK288	429616	334	492	4.75521e-21	92.9438	pfam07714	Pkinase_Tyr	cl21453
	CsLRR-RLK288	425449	303	566	8.02802e-23	98.0646	pfam00069	Pkinase	cl21453
	CsLRR-RLK289	429616	696	930	1.76397e-11	65.5946	pfam07714	Pkinase_Tyr	cl21453
	CsLRR-RLK289	425449	675	928	2.62544e-18	85.7383	pfam00069	Pkinase	cl21453
	CsLRR-RLK291	425449	1273	1538	3.55543e-44	161.237	pfam00069	Pkinase	cl21453
	CsLRR-RLK291	429616	1273	1481	2.07391e-47	170.754	pfam07714	Pkinase_Tyr	cl21453
	CsLRR-RLK294	429616	694	853	1.69797e-10	62.513	pfam07714	Pkinase_Tyr	cl21453
	CsLRR-RLK294	425449	673	923	1.27546e-17	83.4271	pfam00069	Pkinase	cl21453
	CsLRR-RLK295	429616	807	1001	1.15252e-43	159.198	pfam07714	Pkinase_Tyr	cl21453
	CsLRR-RLK295	425449	804	1076	3.35685e-49	175.105	pfam00069	Pkinase	cl21453
	CsLRR-RLK305	429616	302	460	5.19013e-20	89.8622	pfam07714	Pkinase_Tyr	cl21453
	CsLRR-RLK305	425449	262	534	1.04704e-23	100.376	pfam00069	Pkinase	cl21453
XI	CsLRR-RLK1	429616	159	434	4.58999e-46	160.354	pfam07714	Pkinase_Tyr	cl21453
	CsLRR-RLK1	425449	164	430	2.27791e-52	177.031	pfam00069	Pkinase	cl21453
	CsLRR-RLK10	429616	605	877	6.47732e-44	159.583	pfam07714	Pkinase_Tyr	cl21453
	CsLRR-RLK10	425449	606	803	1.68027e-47	169.712	pfam00069	Pkinase	cl21453
	CsLRR-RLK15	429616	857	1048	6.19698e-32	125.686	pfam07714	Pkinase_Tyr	cl21453
	CsLRR-RLK15	425449	857	1051	2.42588e-45	164.319	pfam00069	Pkinase	cl21453
	CsLRR-RLK24	425449	694	958	8.06458e-42	153.919	pfam00069	Pkinase	cl21453
	CsLRR-RLK24	429616	689	960	4.15137e-44	160.354	pfam07714	Pkinase_Tyr	cl21453
	CsLRR-RLK25	425449	687	895	1.17341e-36	138.896	pfam00069	Pkinase	cl21453
	CsLRR-RLK25	429616	687	973	4.95112e-38	143.02	pfam07714	Pkinase_Tyr	cl21453
	CsLRR-RLK39	425449	689	957	1.43686e-37	141.592	pfam00069	Pkinase	cl21453
	CsLRR-RLK39	429616	687	958	3.26108e-40	149.183	pfam07714	Pkinase_Tyr	cl21453
	CsLRR-RLK44	429616	671	957	1.95007e-37	141.094	pfam07714	Pkinase_Tyr	cl21453
	CsLRR-RLK44	425449	676	956	2.37268e-45	163.934	pfam00069	Pkinase	cl21453
	CsLRR-RLK52	429616	770	967	6.66664e-30	119.523	pfam07714	Pkinase_Tyr	cl21453
	CsLRR-RLK52	425449	770	996	3.14079e-32	126.184	pfam00069	Pkinase	cl21453
	CsLRR-RLK59	429616	692	971	9.98642e-35	133.39	pfam07714	Pkinase_Tyr	cl21453
	CsLRR-RLK59	425449	687	891	8.48687e-39	145.059	pfam00069	Pkinase	cl21453
	CsLRR-RLK60	425449	696	960	4.56256e-42	154.689	pfam00069	Pkinase	cl21453
	CsLRR-RLK60	429616	691	962	2.39163e-45	164.206	pfam07714	Pkinase_Tyr	cl21453
	CsLRR-RLK63	429616	700	975	2.63819e-40	149.568	pfam07714	Pkinase_Tyr	cl21453
	CsLRR-RLK63	425449	705	974	4.73403e-41	151.607	pfam00069	Pkinase	cl21453
	CsLRR-RLK65	429616	620	892	2.79673e-38	143.405	pfam07714	Pkinase_Tyr	cl21453
	CsLRR-RLK65	425449	619	890	2.10863e-49	175.105	pfam00069	Pkinase	cl21453
	CsLRR-RLK70	429616	722	1007	1.75446e-36	138.397	pfam07714	Pkinase_Tyr	cl21453
	CsLRR-RLK70	425449	722	1005	1.9948e-40	149.681	pfam00069	Pkinase	cl21453
	CsLRR-RLK77	429616	770	1039	7.12484e-42	154.19	pfam07714	Pkinase_Tyr	cl21453
	CsLRR-RLK77	425449	769	1035	1.10761e-43	159.311	pfam00069	Pkinase	cl21453
	CsLRR-RLK80	429616	689	955	1.7624e-40	149.953	pfam07714	Pkinase_Tyr	cl21453
	CsLRR-RLK80	425449	688	949	3.06893e-47	169.327	pfam00069	Pkinase	cl21453
	CsLRR-RLK97	429616	821	1023	3.53338e-41	152.264	pfam07714	Pkinase_Tyr	cl21453
	CsLRR-RLK97	425449	816	1086	8.36744e-45	162.393	pfam00069	Pkinase	cl21453
	CsLRR-RLK99	429616	770	935	1.95455e-29	117.982	pfam07714	Pkinase_Tyr	cl21453
	CsLRR-RLK99	425449	770	973	1.42817e-30	121.177	pfam00069	Pkinase	cl21453
	CsLRR-RLK106	429616	680	955	1.0233e-40	150.724	pfam07714	Pkinase_Tyr	cl21453
	CsLRR-RLK106	425449	682	954	1.18752e-43	159.311	pfam00069	Pkinase	cl21453
	CsLRR-RLK111	429616	703	883	2.672e-16	79.847	pfam07714	Pkinase_Tyr	cl21453
	CsLRR-RLK111	425449	703	951	1.21519e-23	101.146	pfam00069	Pkinase	cl21453
	CsLRR-RLK118	425449	702	898	1.6948e-37	141.592	pfam00069	Pkinase	cl21453
	CsLRR-RLK118	429616	700	963	1.78917e-40	150.338	pfam07714	Pkinase_Tyr	cl21453
	CsLRR-RLK124	429616	758	920	1.11069e-25	107.196	pfam07714	Pkinase_Tyr	cl21453
	CsLRR-RLK124	425449	764	920	1.05081e-31	124.643	pfam00069	Pkinase	cl21453
	CsLRR-RLK125	429616	682	892	1.02727e-36	139.168	pfam07714	Pkinase_Tyr	cl21453
	CsLRR-RLK125	425449	688	963	7.36708e-47	168.171	pfam00069	Pkinase	cl21453
	CsLRR-RLK131	429616	965	1243	1.21422e-39	148.027	pfam07714	Pkinase_Tyr	cl21453
	CsLRR-RLK131	425449	964	1247	1.2518e-49	176.645	pfam00069	Pkinase	cl21453
	CsLRR-RLK132	425449	710	977	1.84103e-41	152.763	pfam00069	Pkinase	cl21453
	CsLRR-RLK132	429616	710	978	1.05029e-41	153.42	pfam07714	Pkinase_Tyr	cl21453
	CsLRR-RLK133	425449	713	979	1.72587e-41	152.763	pfam00069	Pkinase	cl21453
	CsLRR-RLK133	429616	713	980	8.61271e-44	159.583	pfam07714	Pkinase_Tyr	cl21453
	CsLRR-RLK144	429616	818	1095	8.30097e-38	142.634	pfam07714	Pkinase_Tyr	cl21453
	CsLRR-RLK144	425449	820	1028	1.4981e-40	150.452	pfam00069	Pkinase	cl21453
	CsLRR-RLK152	425449	753	1000	2.36988e-39	146.6	pfam00069	Pkinase	cl21453
	CsLRR-RLK152	429616	751	1027	4.22638e-40	149.183	pfam07714	Pkinase_Tyr	cl21453
	CsLRR-RLK158	429616	706	901	2.71151e-42	155.346	pfam07714	Pkinase_Tyr	cl21453
	CsLRR-RLK158	425449	707	904	5.26206e-48	171.638	pfam00069	Pkinase	cl21453
	CsLRR-RLK166	429616	695	900	6.78843e-37	139.553	pfam07714	Pkinase_Tyr	cl21453
	CsLRR-RLK166	425449	694	966	4.03125e-45	163.163	pfam00069	Pkinase	cl21453
	CsLRR-RLK167	429616	809	1005	2.27908e-37	141.094	pfam07714	Pkinase_Tyr	cl21453
	CsLRR-RLK167	425449	803	1005	1.13397e-38	145.059	pfam00069	Pkinase	cl21453
	CsLRR-RLK173	429616	774	970	2.0594e-24	103.729	pfam07714	Pkinase_Tyr	cl21453
	CsLRR-RLK173	425449	774	975	4.24582e-32	125.799	pfam00069	Pkinase	cl21453
	CsLRR-RLK177	429616	729	999	2.33781e-40	149.568	pfam07714	Pkinase_Tyr	cl21453
	CsLRR-RLK177	425449	728	997	1.3345e-46	167.786	pfam00069	Pkinase	cl21453
	CsLRR-RLK178	429616	664	950	1.47159e-40	150.338	pfam07714	Pkinase_Tyr	cl21453
	CsLRR-RLK178	425449	669	949	1.12068e-44	162.008	pfam00069	Pkinase	cl21453
	CsLRR-RLK189	429616	725	921	1.98281e-34	132.619	pfam07714	Pkinase_Tyr	cl21453
	CsLRR-RLK189	425449	724	990	2.87113e-40	149.296	pfam00069	Pkinase	cl21453
	CsLRR-RLK192	429616	813	1080	5.01308e-44	160.354	pfam07714	Pkinase_Tyr	cl21453
	CsLRR-RLK192	425449	808	1077	1.40939e-45	164.704	pfam00069	Pkinase	cl21453
	CsLRR-RLK194	429616	598	861	1.26887e-32	127.227	pfam07714	Pkinase_Tyr	cl21453
	CsLRR-RLK194	425449	598	859	1.91009e-36	138.125	pfam00069	Pkinase	cl21453
	CsLRR-RLK211	429616	704	947	9.70325e-29	116.441	pfam07714	Pkinase_Tyr	cl21453
	CsLRR-RLK211	425449	709	943	7.6197e-37	139.666	pfam00069	Pkinase	cl21453
	CsLRR-RLK232	429616	600	860	3.97895e-33	128.767	pfam07714	Pkinase_Tyr	cl21453
	CsLRR-RLK232	425449	600	858	4.77747e-35	133.888	pfam00069	Pkinase	cl21453
	CsLRR-RLK238	429616	1426	1646	9.68002e-36	137.242	pfam07714	Pkinase_Tyr	cl21453
	CsLRR-RLK238	429616	670	955	7.49207e-40	149.183	pfam07714	Pkinase_Tyr	cl21453
	CsLRR-RLK238	425449	1431	1713	3.29954e-41	152.763	pfam00069	Pkinase	cl21453
	CsLRR-RLK238	425449	675	951	3.23669e-41	152.763	pfam00069	Pkinase	cl21453
	CsLRR-RLK239	429616	671	956	8.75092e-40	148.027	pfam07714	Pkinase_Tyr	cl21453
	CsLRR-RLK239	425449	676	952	1.82079e-41	152.763	pfam00069	Pkinase	cl21453
	CsLRR-RLK249	429616	696	904	5.54548e-35	134.16	pfam07714	Pkinase_Tyr	cl21453
	CsLRR-RLK249	425449	701	906	6.19031e-43	157	pfam00069	Pkinase	cl21453
	CsLRR-RLK254	425449	741	957	1.52774e-35	135.814	pfam00069	Pkinase	cl21453
	CsLRR-RLK254	429616	736	1017	1.98333e-36	138.397	pfam07714	Pkinase_Tyr	cl21453
	CsLRR-RLK255	425449	775	992	2.15798e-35	135.429	pfam00069	Pkinase	cl21453
	CsLRR-RLK255	429616	770	1052	1.13701e-35	136.471	pfam07714	Pkinase_Tyr	cl21453
	CsLRR-RLK261	429616	783	1052	7.22486e-34	131.079	pfam07714	Pkinase_Tyr	cl21453
	CsLRR-RLK261	425449	782	1050	8.87899e-47	168.171	pfam00069	Pkinase	cl21453
	CsLRR-RLK262	429616	363	569	4.84714e-38	141.864	pfam07714	Pkinase_Tyr	cl21453
	CsLRR-RLK262	425449	363	645	1.58689e-41	151.222	pfam00069	Pkinase	cl21453
	CsLRR-RLK273	429616	383	592	4.12297e-33	127.997	pfam07714	Pkinase_Tyr	cl21453
	CsLRR-RLK273	425449	388	603	2.53821e-42	153.919	pfam00069	Pkinase	cl21453
	CsLRR-RLK280	429616	700	982	3.85871e-38	143.405	pfam07714	Pkinase_Tyr	cl21453
	CsLRR-RLK280	425449	705	980	1.12969e-45	165.089	pfam00069	Pkinase	cl21453
	CsLRR-RLK298	429616	700	909	1.2907e-37	141.864	pfam07714	Pkinase_Tyr	cl21453
	CsLRR-RLK298	425449	705	980	4.28519e-47	168.941	pfam00069	Pkinase	cl21453
XII	CsLRR-RLK2	429616	1208	1311	4.21317e-06	49.8014	pfam07714	Pkinase_Tyr	cl21453
	CsLRR-RLK2	425449	1207	1309	3.05591e-12	68.0191	pfam00069	Pkinase	cl21453
	CsLRR-RLK2	429616	384	523	5.61156e-23	99.8773	pfam07714	Pkinase_Tyr	cl21453
	CsLRR-RLK2	425449	384	523	2.00907e-28	115.399	pfam00069	Pkinase	cl21453
	CsLRR-RLK3	429616	500	656	1.81696e-27	111.819	pfam07714	Pkinase_Tyr	cl21453
	CsLRR-RLK3	425449	499	657	2.03761e-28	114.243	pfam00069	Pkinase	cl21453
	CsLRR-RLK4	429616	314	471	4.29686e-28	112.974	pfam07714	Pkinase_Tyr	cl21453
	CsLRR-RLK4	425449	313	496	2.15763e-31	121.947	pfam00069	Pkinase	cl21453
	CsLRR-RLK5	429616	484	783	3.92538e-33	128.382	pfam07714	Pkinase_Tyr	cl21453
	CsLRR-RLK5	425449	483	696	4.98607e-37	139.666	pfam00069	Pkinase	cl21453
	CsLRR-RLK7	429616	408	669	1.04896e-35	135.316	pfam07714	Pkinase_Tyr	cl21453
	CsLRR-RLK7	425449	408	670	1.62723e-42	154.304	pfam00069	Pkinase	cl21453
	CsLRR-RLK12	429616	577	871	1.45259e-41	153.035	pfam07714	Pkinase_Tyr	cl21453
	CsLRR-RLK12	425449	571	867	1.15166e-45	164.704	pfam00069	Pkinase	cl21453
	CsLRR-RLK30	429616	573	799	1.74692e-34	132.619	pfam07714	Pkinase_Tyr	cl21453
	CsLRR-RLK30	425449	573	830	2.49929e-39	146.215	pfam00069	Pkinase	cl21453
	CsLRR-RLK31	429616	344	605	2.47869e-37	139.553	pfam07714	Pkinase_Tyr	cl21453
	CsLRR-RLK31	425449	344	598	6.82874e-42	151.993	pfam00069	Pkinase	cl21453
	CsLRR-RLK37	429616	545	736	4.38609e-36	137.242	pfam07714	Pkinase_Tyr	cl21453
	CsLRR-RLK37	425449	545	739	1.60013e-38	143.903	pfam00069	Pkinase	cl21453
	CsLRR-RLK46	429616	579	742	4.37473e-25	105.27	pfam07714	Pkinase_Tyr	cl21453
	CsLRR-RLK46	425449	578	743	9.21588e-33	127.34	pfam00069	Pkinase	cl21453
	CsLRR-RLK47	429616	327	528	3.04062e-32	124.915	pfam07714	Pkinase_Tyr	cl21453
	CsLRR-RLK47	425449	326	519	1.19715e-43	156.615	pfam00069	Pkinase	cl21453
	CsLRR-RLK48	429616	773	1040	1.96639e-33	129.923	pfam07714	Pkinase_Tyr	cl21453
	CsLRR-RLK48	425449	773	1036	6.7511e-41	151.222	pfam00069	Pkinase	cl21453
	CsLRR-RLK50	429616	668	885	7.68688e-41	151.109	pfam07714	Pkinase_Tyr	cl21453
	CsLRR-RLK50	425449	668	881	4.4125e-44	160.467	pfam00069	Pkinase	cl21453
	CsLRR-RLK66	429616	769	1026	4.57445e-36	137.242	pfam07714	Pkinase_Tyr	cl21453
	CsLRR-RLK66	425449	769	1028	1.57917e-43	158.926	pfam00069	Pkinase	cl21453
	CsLRR-RLK67	429616	384	534	8.99454e-31	120.293	pfam07714	Pkinase_Tyr	cl21453
	CsLRR-RLK67	425449	384	548	4.23224e-36	135.044	pfam00069	Pkinase	cl21453
	CsLRR-RLK68	425449	666	903	1.91302e-36	138.125	pfam00069	Pkinase	cl21453
	CsLRR-RLK68	429616	666	901	8.22518e-37	139.168	pfam07714	Pkinase_Tyr	cl21453
	CsLRR-RLK71	429616	769	1026	3.45952e-41	152.264	pfam07714	Pkinase_Tyr	cl21453
	CsLRR-RLK71	425449	769	1028	6.71892e-44	159.697	pfam00069	Pkinase	cl21453
	CsLRR-RLK72	429616	856	1118	3.57042e-37	140.709	pfam07714	Pkinase_Tyr	cl21453
	CsLRR-RLK72	425449	856	1114	4.12993e-41	151.993	pfam00069	Pkinase	cl21453
	CsLRR-RLK73	429616	657	915	2.35276e-36	138.012	pfam07714	Pkinase_Tyr	cl21453
	CsLRR-RLK73	425449	657	915	6.19607e-42	153.919	pfam00069	Pkinase	cl21453
	CsLRR-RLK74	429616	645	708	2.61959e-08	55.5794	pfam07714	Pkinase_Tyr	cl21453
	CsLRR-RLK74	425449	645	705	9.3472e-11	62.6263	pfam00069	Pkinase	cl21453
	CsLRR-RLK75	429616	1038	1300	7.24155e-42	154.576	pfam07714	Pkinase_Tyr	cl21453
	CsLRR-RLK75	425449	1038	1296	1.50242e-43	159.311	pfam00069	Pkinase	cl21453
	CsLRR-RLK76	429616	985	1176	9.99563e-37	139.553	pfam07714	Pkinase_Tyr	cl21453
	CsLRR-RLK76	425449	985	1216	1.20808e-39	147.755	pfam00069	Pkinase	cl21453
	CsLRR-RLK82	429616	667	935	5.07377e-37	139.938	pfam07714	Pkinase_Tyr	cl21453
	CsLRR-RLK82	425449	667	938	1.60473e-40	150.067	pfam00069	Pkinase	cl21453
	CsLRR-RLK87	429616	524	787	2.97499e-31	122.989	pfam07714	Pkinase_Tyr	cl21453
	CsLRR-RLK87	425449	520	780	4.45474e-42	153.919	pfam00069	Pkinase	cl21453
	CsLRR-RLK88	429616	222	483	1.4573e-33	127.612	pfam07714	Pkinase_Tyr	cl21453
	CsLRR-RLK88	425449	222	476	2.53946e-43	153.919	pfam00069	Pkinase	cl21453
	CsLRR-RLK89	429616	585	846	1.55662e-36	138.397	pfam07714	Pkinase_Tyr	cl21453
	CsLRR-RLK89	425449	585	839	9.86637e-40	147.37	pfam00069	Pkinase	cl21453
	CsLRR-RLK98	429616	912	1179	1.90351e-37	141.479	pfam07714	Pkinase_Tyr	cl21453
	CsLRR-RLK98	425449	906	1129	3.73177e-41	151.993	pfam00069	Pkinase	cl21453
	CsLRR-RLK100	429616	691	954	4.7218e-38	143.02	pfam07714	Pkinase_Tyr	cl21453
	CsLRR-RLK100	425449	691	955	2.49242e-46	166.63	pfam00069	Pkinase	cl21453
	CsLRR-RLK101	429616	676	924	5.5716e-39	145.716	pfam07714	Pkinase_Tyr	cl21453
	CsLRR-RLK101	425449	669	933	3.89238e-49	174.719	pfam00069	Pkinase	cl21453
	CsLRR-RLK102	429616	701	949	2.89247e-39	146.486	pfam07714	Pkinase_Tyr	cl21453
	CsLRR-RLK102	425449	694	958	5.48e-47	168.556	pfam00069	Pkinase	cl21453
	CsLRR-RLK107	429616	1005	1272	1.55498e-35	136.086	pfam07714	Pkinase_Tyr	cl21453
	CsLRR-RLK107	425449	999	1221	1.00719e-41	153.919	pfam00069	Pkinase	cl21453
	CsLRR-RLK108	429616	675	864	3.37934e-35	134.931	pfam07714	Pkinase_Tyr	cl21453
	CsLRR-RLK108	425449	669	891	1.20568e-41	153.148	pfam00069	Pkinase	cl21453
	CsLRR-RLK109	429616	926	1193	1.16173e-35	136.471	pfam07714	Pkinase_Tyr	cl21453
	CsLRR-RLK109	425449	920	1142	2.25138e-41	152.763	pfam00069	Pkinase	cl21453
	CsLRR-RLK119	429616	677	863	1.0873e-31	124.53	pfam07714	Pkinase_Tyr	cl21453
	CsLRR-RLK119	425449	677	940	3.35827e-37	140.437	pfam00069	Pkinase	cl21453
	CsLRR-RLK122	429616	714	898	2.48514e-36	138.012	pfam07714	Pkinase_Tyr	cl21453
	CsLRR-RLK122	425449	714	936	8.94228e-41	150.837	pfam00069	Pkinase	cl21453
	CsLRR-RLK137	429616	561	712	6.61501e-21	92.9438	pfam07714	Pkinase_Tyr	cl21453
	CsLRR-RLK137	425449	555	723	1.89409e-31	123.103	pfam00069	Pkinase	cl21453
	CsLRR-RLK138	429616	886	1156	4.36805e-40	149.183	pfam07714	Pkinase_Tyr	cl21453
	CsLRR-RLK138	425449	883	1106	9.43337e-44	159.697	pfam00069	Pkinase	cl21453
	CsLRR-RLK139	429616	1878	1983	1.22475e-15	78.6914	pfam07714	Pkinase_Tyr	cl21453
	CsLRR-RLK139	425449	1872	2002	2.17973e-20	92.6718	pfam00069	Pkinase	cl21453
	CsLRR-RLK139	429616	407	626	4.06171e-31	124.145	pfam07714	Pkinase_Tyr	cl21453
	CsLRR-RLK139	425449	401	623	1.95313e-36	139.281	pfam00069	Pkinase	cl21453
	CsLRR-RLK154	429616	745	974	7.89861e-22	96.0254	pfam07714	Pkinase_Tyr	cl21453
	CsLRR-RLK154	425449	739	923	2.29962e-25	106.154	pfam00069	Pkinase	cl21453
	CsLRR-RLK164	429616	712	908	2.00935e-30	121.063	pfam07714	Pkinase_Tyr	cl21453
	CsLRR-RLK164	425449	711	917	4.23316e-39	145.829	pfam00069	Pkinase	cl21453
	CsLRR-RLK179	425449	841	1026	2.41292e-30	120.791	pfam00069	Pkinase	cl21453
	CsLRR-RLK179	429616	841	1100	1.26211e-35	136.086	pfam07714	Pkinase_Tyr	cl21453
	CsLRR-RLK180	429616	854	1122	2.46578e-37	141.094	pfam07714	Pkinase_Tyr	cl21453
	CsLRR-RLK180	425449	854	1118	1.21502e-38	144.674	pfam00069	Pkinase	cl21453
	CsLRR-RLK181	425449	443	628	7.4396e-27	109.621	pfam00069	Pkinase	cl21453
	CsLRR-RLK181	429616	444	614	1.85151e-31	122.989	pfam07714	Pkinase_Tyr	cl21453
	CsLRR-RLK183	429616	564	832	8.14974e-39	144.946	pfam07714	Pkinase_Tyr	cl21453
	CsLRR-RLK183	425449	564	828	8.12286e-41	150.452	pfam00069	Pkinase	cl21453
	CsLRR-RLK184	425449	793	1051	6.06332e-37	140.051	pfam00069	Pkinase	cl21453
	CsLRR-RLK184	429616	793	1055	5.84712e-38	143.02	pfam07714	Pkinase_Tyr	cl21453
	CsLRR-RLK185	429616	893	1079	5.86234e-33	128.767	pfam07714	Pkinase_Tyr	cl21453
	CsLRR-RLK185	425449	893	1089	1.37991e-39	147.755	pfam00069	Pkinase	cl21453
	CsLRR-RLK186	429616	697	965	1.40479e-38	144.56	pfam07714	Pkinase_Tyr	cl21453
	CsLRR-RLK186	425449	697	961	1.09557e-39	147.755	pfam00069	Pkinase	cl21453
	CsLRR-RLK187	429616	1874	2099	3.48294e-18	86.3954	pfam07714	Pkinase_Tyr	cl21453
	CsLRR-RLK187	425449	1874	2095	3.15789e-25	106.924	pfam00069	Pkinase	cl21453
	CsLRR-RLK187	429616	1144	1411	1.73784e-39	148.412	pfam07714	Pkinase_Tyr	cl21453
	CsLRR-RLK187	425449	1144	1407	7.54089e-42	155.074	pfam00069	Pkinase	cl21453
	CsLRR-RLK188	429616	673	859	1.57135e-31	124.145	pfam07714	Pkinase_Tyr	cl21453
	CsLRR-RLK188	425449	673	936	5.38258e-38	142.748	pfam00069	Pkinase	cl21453
	CsLRR-RLK190	425449	496	681	1.73544e-24	103.072	pfam00069	Pkinase	cl21453
	CsLRR-RLK190	429616	497	665	4.86897e-27	110.663	pfam07714	Pkinase_Tyr	cl21453
	CsLRR-RLK196	429616	699	837	5.79813e-16	78.6914	pfam07714	Pkinase_Tyr	cl21453
	CsLRR-RLK196	425449	698	915	4.61515e-19	87.6643	pfam00069	Pkinase	cl21453
	CsLRR-RLK198	429616	886	1150	2.10407e-34	133.005	pfam07714	Pkinase_Tyr	cl21453
	CsLRR-RLK198	425449	880	1102	1.03345e-41	153.919	pfam00069	Pkinase	cl21453
	CsLRR-RLK203	429616	702	959	4.91638e-41	151.494	pfam07714	Pkinase_Tyr	cl21453
	CsLRR-RLK203	425449	702	961	1.16332e-44	162.008	pfam00069	Pkinase	cl21453
	CsLRR-RLK212	425449	905	1086	4.79156e-35	134.659	pfam00069	Pkinase	cl21453
	CsLRR-RLK212	429616	905	1081	3.22668e-39	146.486	pfam07714	Pkinase_Tyr	cl21453
	CsLRR-RLK218	429616	725	877	9.56857e-29	116.056	pfam07714	Pkinase_Tyr	cl21453
	CsLRR-RLK218	425449	724	905	8.76442e-34	130.421	pfam00069	Pkinase	cl21453
	CsLRR-RLK243	429616	203	356	2.62551e-31	119.523	pfam07714	Pkinase_Tyr	cl21453
	CsLRR-RLK243	425449	202	385	2.03055e-32	122.332	pfam00069	Pkinase	cl21453
	CsLRR-RLK264	429616	966	1152	1.62906e-32	127.227	pfam07714	Pkinase_Tyr	cl21453
	CsLRR-RLK264	425449	966	1229	1.48621e-39	147.755	pfam00069	Pkinase	cl21453
	CsLRR-RLK265	425449	364	547	1.94401e-12	67.6339	pfam00069	Pkinase	cl21453
	CsLRR-RLK265	429616	365	526	5.5509e-23	98.3365	pfam07714	Pkinase_Tyr	cl21453
	CsLRR-RLK266	429616	94	261	8.26275e-30	114.515	pfam07714	Pkinase_Tyr	cl21453
	CsLRR-RLK266	425449	98	253	1.12119e-36	132.347	pfam00069	Pkinase	cl21453
	CsLRR-RLK267	429616	809	1076	1.46416e-37	141.864	pfam07714	Pkinase_Tyr	cl21453
	CsLRR-RLK267	425449	803	1025	6.65157e-42	154.304	pfam00069	Pkinase	cl21453
	CsLRR-RLK274	425449	425	615	7.91999e-25	103.843	pfam00069	Pkinase	cl21453
	CsLRR-RLK274	429616	431	590	6.09231e-30	118.752	pfam07714	Pkinase_Tyr	cl21453
	CsLRR-RLK275	429616	163	380	1.18942e-37	136.471	pfam07714	Pkinase_Tyr	cl21453
	CsLRR-RLK275	425449	162	389	1.77785e-40	143.903	pfam00069	Pkinase	cl21453
	CsLRR-RLK276	429616	678	910	1.95409e-36	138.397	pfam07714	Pkinase_Tyr	cl21453
	CsLRR-RLK276	425449	677	906	5.71769e-43	157	pfam00069	Pkinase	cl21453
	CsLRR-RLK279	429616	190	316	7.16915e-22	92.9438	pfam07714	Pkinase_Tyr	cl21453
	CsLRR-RLK279	425449	191	341	3.94448e-22	93.4422	pfam00069	Pkinase	cl21453
	CsLRR-RLK282	425449	287	460	1.12085e-30	120.021	pfam00069	Pkinase	cl21453
	CsLRR-RLK282	429616	288	434	4.61228e-33	126.841	pfam07714	Pkinase_Tyr	cl21453
	CsLRR-RLK287	429616	411	600	7.97252e-30	118.752	pfam07714	Pkinase_Tyr	cl21453
	CsLRR-RLK287	425449	405	603	2.05372e-38	143.133	pfam00069	Pkinase	cl21453
	CsLRR-RLK292	429616	291	430	6.98122e-20	88.7066	pfam07714	Pkinase_Tyr	cl21453
	CsLRR-RLK292	425449	291	423	2.55023e-27	109.235	pfam00069	Pkinase	cl21453
	CsLRR-RLK296	429616	866	1057	1.80252e-26	109.507	pfam07714	Pkinase_Tyr	cl21453
	CsLRR-RLK296	425449	853	1061	6.57437e-39	145.444	pfam00069	Pkinase	cl21453
	CsLRR-RLK297	425449	424	578	1.03909e-12	68.4043	pfam00069	Pkinase	cl21453
	CsLRR-RLK297	429616	476	643	5.90793e-13	69.0614	pfam07714	Pkinase_Tyr	cl21453
	CsLRR-RLK299	425449	675	892	6.07604e-33	128.11	pfam00069	Pkinase	cl21453
	CsLRR-RLK299	429616	676	913	3.80376e-34	131.849	pfam07714	Pkinase_Tyr	cl21453
	CsLRR-RLK301	429616	336	413	1.50766e-15	75.995	pfam07714	Pkinase_Tyr	cl21453
	CsLRR-RLK301	425449	333	433	1.33687e-17	81.8863	pfam00069	Pkinase	cl21453
	CsLRR-RLK302	429616	436	563	3.1907e-20	90.2474	pfam07714	Pkinase_Tyr	cl21453
	CsLRR-RLK302	425449	435	563	3.12384e-20	90.3606	pfam00069	Pkinase	cl21453
	CsLRR-RLK304	429616	635	873	7.20339e-39	145.331	pfam07714	Pkinase_Tyr	cl21453
	CsLRR-RLK304	425449	635	869	2.48714e-39	146.6	pfam00069	Pkinase	cl21453
XIII	CsLRR-RLK13	429616	632	892	1.51082e-38	144.56	pfam07714	Pkinase_Tyr	cl21453
	CsLRR-RLK13	425449	631	888	1.86685e-39	146.985	pfam00069	Pkinase	cl21453
	CsLRR-RLK54	429616	234	504	6.13336e-46	161.509	pfam07714	Pkinase_Tyr	cl21453
	CsLRR-RLK54	425449	236	502	1.06765e-53	182.038	pfam00069	Pkinase	cl21453
	CsLRR-RLK241	429616	595	856	2.75769e-39	146.486	pfam07714	Pkinase_Tyr	cl21453
	CsLRR-RLK241	425449	595	852	2.79891e-44	160.852	pfam00069	Pkinase	cl21453
	CsLRR-RLK285	429616	279	538	1.89219e-41	149.953	pfam07714	Pkinase_Tyr	cl21453
	CsLRR-RLK285	425449	275	543	5.45773e-45	159.311	pfam00069	Pkinase	cl21453
XIV	CsLRR-RLK45	425449	520	802	1.50876e-14	74.1823	pfam00069	Pkinase	cl21453
	CsLRR-RLK45	429616	529	804	5.26133e-19	87.551	pfam07714	Pkinase_Tyr	cl21453
	CsLRR-RLK64	425449	512	659	8.63909e-08	53.7667	pfam00069	Pkinase	cl21453
	CsLRR-RLK64	429616	496	635	4.42312e-13	69.4466	pfam07714	Pkinase_Tyr	cl21453
	CsLRR-RLK81	425449	539	797	2.60221e-15	76.4935	pfam00069	Pkinase	cl21453
	CsLRR-RLK81	429616	529	799	3.13844e-17	82.1582	pfam07714	Pkinase_Tyr	cl21453
	CsLRR-RLK121	429616	713	947	2.94462e-13	70.6022	pfam07714	Pkinase_Tyr	cl21453
	CsLRR-RLK121	425449	710	950	1.65274e-19	89.2051	pfam00069	Pkinase	cl21453

## Sheet: TableS7
Table S7. Signal peptide and transmembrane domain prediction of CsLRR-RLKs.
Subgroup	Gene name	SP Prediction	Number of TMRs	TMhelix Range	OutsideRange	Inside Range
I	CsLRR-RLK61	1:29	1	521:543	30:520	544:925
	CsLRR-RLK91	1:24	1	531:551	25:530	552:927
	CsLRR-RLK128	1:10	1	521:541	11:520	542:919
	CsLRR-RLK197	1:24	1	521:543	25:520	544:916
	CsLRR-RLK213	-	1	419:439	1:418	440:706
	CsLRR-RLK248	-	2	162:171,793:813	172:792	1:161,814:984
	CsLRR-RLK257	1:32	1	525:545	33:524	546:888
II	CsLRR-RLK19	1:19	1	219:237	20:218	238:603
	CsLRR-RLK21	1:25	1	243:261	26:242	262:624
	CsLRR-RLK22	-	1	316:336	1:315	337:703
	CsLRR-RLK28	1:24	1	240:260	25:239	261:622
	CsLRR-RLK40	1:28	1	237:251	29:236	252:623
	CsLRR-RLK41	1:28	1	252:267	29:251	268:629
	CsLRR-RLK42	1:28	3	243:259,486:495,690:706	29:242,496:689	260:485,707:1074
	CsLRR-RLK43	1:28	1	230:244	29:229	245:626
	CsLRR-RLK69	1:22	1	240:258	23:239	259:621
	CsLRR-RLK129	1:24	1	240:260	25:239	261:626
	CsLRR-RLK136	-	1	174:194	1:173	195:568
	CsLRR-RLK142	-	2	371:380,591:607	381:590	1:370,608:971
	CsLRR-RLK163	1:26	1	236:256	27:235	257:637
	CsLRR-RLK182	-	1	198:218	1:197	219:583
	CsLRR-RLK204	-	1	202:222	1:201	223:586
	CsLRR-RLK205	-	1	200:220	1:199	221:588
	CsLRR-RLK237	1:28	1	386:399	29:385	400:768
	CsLRR-RLK270	-	1	202:222	1:201	223:586
	CsLRR-RLK283	1:48	1	258:278	49:257	279:659
III	CsLRR-RLK9	1:59	1	290:310	60:289	311:665
	CsLRR-RLK14	1:22	1	246:267	23:245	268:629
	CsLRR-RLK18	1:23	1	244:264	24:243	265:642
	CsLRR-RLK20	1:27	1	609:624	28:608	625:1411
	CsLRR-RLK26	1:26	1	341:362	27:340	363:778
	CsLRR-RLK27	-	1	229:249	1:228	250:628
	CsLRR-RLK33	-	1	239:259	1:238	260:605
	CsLRR-RLK53	-	1	232:252	1:231	253:610
	CsLRR-RLK56	1:19	1	222:242	20:221	243:608
	CsLRR-RLK57	-	1	188:208	1:187	209:591
	CsLRR-RLK90	-	1	207:227	1:206	228:606
	CsLRR-RLK92	1:47	1	334:354	48:333	355:704
	CsLRR-RLK94	1:24	1	279:299	25:278	300:642
	CsLRR-RLK123	1:27	1	265:285	28:264	286:657
	CsLRR-RLK126	1:21	1	240:260	22:239	261:600
	CsLRR-RLK127	1:20	1	311:320	21:310	321:683
	CsLRR-RLK130	1:23	1	321:343	24:320	344:729
	CsLRR-RLK134	-	1	613:633	1:612	634:1026
	CsLRR-RLK135	1:28	1	608:628	29:607	629:1062
	CsLRR-RLK156	1:22	1	258:279	23:257	280:585
	CsLRR-RLK159	1:35	1	211:231	36:210	232:582
	CsLRR-RLK160	-	2	49:58,454:474	59:453	1:48,475:828
	CsLRR-RLK176	1:30	1	300:322	31:299	323:677
	CsLRR-RLK199	1:37	1	266:287	38:265	288:714
	CsLRR-RLK200	1:11	1	240:261	12:239	262:646
	CsLRR-RLK201	1:20	1	318:338	21:317	339:708
	CsLRR-RLK202	1:20	1	281:301	21:280	302:665
	CsLRR-RLK206	1:23	1	313:334	24:312	335:708
	CsLRR-RLK210	1:22	1	297:306	23:296	307:600
	CsLRR-RLK215	1:22	1	254:274	23:253	275:633
	CsLRR-RLK230	1:25	1	260:280	26:259	281:862
	CsLRR-RLK231	-	1	247:267	1:246	268:613
	CsLRR-RLK242	-	1	240:260	1:239	261:541
	CsLRR-RLK247	1:22	1	249:269	23:248	270:611
	CsLRR-RLK250	1:25	1	261:281	26:260	282:654
	CsLRR-RLK251	1:27	1	245:267	28:244	268:658
	CsLRR-RLK252	1:48	1	283:303	49:282	304:674
	CsLRR-RLK258	1:27	1	259:280	28:258	281:703
	CsLRR-RLK263	1:48	1	283:303	49:282	304:650
	CsLRR-RLK278	-	6	86:98,104:120,140:154,164:173,277:286,653:669	99:103,155:163,287:652	1:85,121:139,174:276,670:968
	CsLRR-RLK286	-	1	250:270	1:249	271:519
	CsLRR-RLK290	1:22	1	246:267	23:245	268:610
	CsLRR-RLK306	1:30	1	280:289	31:279	290:450
IV	CsLRR-RLK11	-	1	281:301	1:280	302:655
	CsLRR-RLK35	1:25	1	314:334	26:313	335:684
	CsLRR-RLK120	-	1	281:301	1:280	302:651
	CsLRR-RLK157	-	1	231:251	1:230	252:649
	CsLRR-RLK217	1:23	1	306:327	24:305	328:676
	CsLRR-RLK219	1:27	1	630:650	28:629	651:945
	CsLRR-RLK240	1:44	1	645:665	45:644	666:984
	CsLRR-RLK244	1:24	1	307:327	25:306	328:681
V	CsLRR-RLK146	1:31	1	306:326	32:305	327:722
	CsLRR-RLK153	-	2	56:65,353:373	66:352	1:55,374:806
	CsLRR-RLK155	1:23	1	298:318	24:297	319:714
	CsLRR-RLK259	-	1	255:275	1:254	276:682
VI	CsLRR-RLK6	-	2	56:66,336:356	67:335	1:55,357:637
	CsLRR-RLK34	1:23	1	394:415	24:393	416:772
	CsLRR-RLK51	1:21	1	420:440	22:419	441:792
	CsLRR-RLK86	-	2	611:620,952:972	621:951	1:610,973:1244
	CsLRR-RLK143	1:34	1	372:391	35:371	392:727
	CsLRR-RLK145	-	5	2:21,44:64,88:104,220:229,439:459	1:1,65:87,230:438	22:43,105:219,460:769
	CsLRR-RLK151	1:46	1	383:403	47:382	404:740
	CsLRR-RLK161	1:10	2	270:291,652:661	11:269,662:823	292:651
	CsLRR-RLK207	1:20	1	343:363	21:342	364:697
	CsLRR-RLK221	1:27	1	358:378	28:357	379:738
	CsLRR-RLK234	1:32	1	395:418	33:394	419:792
	CsLRR-RLK246	1:23	1	297:320	24:296	321:667
	CsLRR-RLK256	1:54	1	391:411	55:390	412:764
	CsLRR-RLK271	1:23	1	297:320	24:296	321:667
VII	CsLRR-RLK8	01:20:00	1	613:632	21:612	633:968
	CsLRR-RLK23	1:21	1	754:776	22:753	777:1160
	CsLRR-RLK49	1:21	1	422:442	22:421	443:821
	CsLRR-RLK93	1:20	1	613:633	21:612	634:968
	CsLRR-RLK105	1:28	1	655:674	29:654	675:1035
	CsLRR-RLK114	-	1	417:426	1:416	427:793
	CsLRR-RLK150	1:19	1	301:321	20:300	322:676
	CsLRR-RLK175	1:24	1	725:745	25:724	746:1102
	CsLRR-RLK216	1:27	1	519:540	28:518	541:880
	CsLRR-RLK245	1:24	1	515:536	25:514	537:872
	CsLRR-RLK269	1:21	1	566:586	22:565	587:921
	CsLRR-RLK272	1:19	1	261:281	20:260	282:637
	CsLRR-RLK293	1:19	1	289:309	20:288	310:665
VIII-1	CsLRR-RLK38	-	1	485:505	1:484	506:880
	CsLRR-RLK85	1:28	1	558:580	29:557	581:1132
	CsLRR-RLK95	-	3	578:596,944:953,1495:1515	1:577,954:1494	597:943,1516:1883
	CsLRR-RLK96	1:23	1	558:580	24:557	581:1131
	CsLRR-RLK115	1:21	1	538:558	22:537	559:925
	CsLRR-RLK116	-	3	477:499,859:868,1485:1505	1:476,869:1484	500:858,1506:1866
	CsLRR-RLK117	1:38	1	532:553	39:531	554:959
	CsLRR-RLK162	-	1	487:507	1:486	508:880
	CsLRR-RLK209	1:10	1	533:553	11:532	554:925
	CsLRR-RLK284	-	1	333:353	1:332	354:723
VIII-2	CsLRR-RLK36	-	1	599:620	1:598	621:999
	CsLRR-RLK110	-	1	567:587	1:566	588:980
	CsLRR-RLK113	1:13	1	619:641	14:618	642:985
	CsLRR-RLK140	-	1	546:568	1:545	569:946
	CsLRR-RLK141	-	1	594:617	1:593	618:993
	CsLRR-RLK147	-	1	521:541	1:520	542:914
	CsLRR-RLK148	1:12	1	583:603	13:582	604:1056
	CsLRR-RLK149	-	1	396:418	1:395	419:743
	CsLRR-RLK165	1:29	1	621:641	30:620	642:1022
	CsLRR-RLK168	1:22	1	581:601	23:580	602:980
	CsLRR-RLK169	1:22	1	616:636	23:615	637:1011
	CsLRR-RLK170	-	1	583:603	1:582	604:977
	CsLRR-RLK171	-	1	571:591	1:570	592:968
	CsLRR-RLK172	-	1	564:584	1:563	585:964
	CsLRR-RLK268	1:25	1	612:632	26:611	633:1010
IX	CsLRR-RLK17	-	1	355:375	1:354	376:599
	CsLRR-RLK58	1:26	1	493:515	27:492	516:952
	CsLRR-RLK83	-	1	471:491	1:470	492:910
	CsLRR-RLK103	1:29	1	448:457	30:447	458:843
	CsLRR-RLK191	-	1	465:474	1:464	475:910
	CsLRR-RLK208	1:31	1	487:507	32:486	508:1062
	CsLRR-RLK214	1:22	1	507:527	23:506	528:952
	CsLRR-RLK223	1:28	1	466:486	29:465	487:866
	CsLRR-RLK224	1:28	1	459:468	29:458	469:835
	CsLRR-RLK225	-	1	444:464	1:443	465:673
	CsLRR-RLK226	1:27	1	492:510	28:491	511:889
	CsLRR-RLK227	-	1	461:481	1:460	482:917
	CsLRR-RLK235	1:23	1	504:524	24:503	525:951
	CsLRR-RLK236	1:22	1	530:551	23:529	552:972
	CsLRR-RLK253	-	1	462:482	1:461	483:864
	CsLRR-RLK277	-	1	149:158	1:148	159:500
	CsLRR-RLK300	1:10	1	358:367	11:357	368:579
	CsLRR-RLK303	-	1	451:469	1:450	470:860
	CsLRR-RLK307	1:28	1	643:663	29:642	664:903
X	CsLRR-RLK16	1:15	1	803:823	16:802	824:1204
	CsLRR-RLK29	1:36	1	790:810	37:789	811:1116
	CsLRR-RLK32	1:10	1	216:237	11:215	238:595
	CsLRR-RLK55	-	2	470:479,1167:1187	480:1166	1:469,1188:1681
	CsLRR-RLK62	-	2	350:359,1123:1143	360:1122	1:349,1144:1464
	CsLRR-RLK78	-	1	537:557	1:536	558:885
	CsLRR-RLK79	-	1	575:595	1:574	596:913
	CsLRR-RLK84	1:24	1	223:232	25:222	233:569
	CsLRR-RLK104	1:27	1	926:942	28:925	943:1478
	CsLRR-RLK112	1:22	1	807:827	23:806	828:1226
	CsLRR-RLK174	1:31	1	830:850	32:829	851:1218
	CsLRR-RLK193	1:32	1	228:252	33:227	253:557
	CsLRR-RLK195	1:57	1	584:605	58:583	606:937
	CsLRR-RLK220	1:25	1	250:270	26:249	271:641
	CsLRR-RLK222	1:28	1	237:252	29:236	253:609
	CsLRR-RLK228	-	1	797:817	1:796	818:1174
	CsLRR-RLK229	1:29	1	678:701	30:677	702:1040
	CsLRR-RLK233	1:55	1	567:587	56:566	588:920
	CsLRR-RLK260	-	1	183:204	1:182	205:552
	CsLRR-RLK281	1:33	1	695:715	34:694	716:1075
	CsLRR-RLK288	1:59	1	264:273	60:263	274:585
	CsLRR-RLK289	-	2	577:598,927:936	1:576,937:1064	599:926
	CsLRR-RLK291	-	2	258:267,1183:1203	268:1182	1:257,1204:1546
	CsLRR-RLK294	-	1	575:596	1:574	597:934
	CsLRR-RLK295	1:28	1	729:742	29:728	743:1097
	CsLRR-RLK305	1:28	1	232:241	29:231	242:573
XI	CsLRR-RLK1	-	1	92:112	1:91	113:462
	CsLRR-RLK10	-	1	542:562	1:541	563:914
	CsLRR-RLK15	1:20	1	786:809	21:785	810:1139
	CsLRR-RLK24	1:15	1	637:656	16:636	657:1013
	CsLRR-RLK25	1:26	1	633:650	27:632	651:1011
	CsLRR-RLK39	1:17	1	633:652	18:632	653:998
	CsLRR-RLK44	1:30	1	612:632	31:611	633:979
	CsLRR-RLK52	1:24	1	705:714	25:704	715:1102
	CsLRR-RLK59	1:25	1	631:651	26:630	652:980
	CsLRR-RLK60	1:19	1	639:658	20:638	659:1019
	CsLRR-RLK63	1:27	1	649:668	28:648	669:1020
	CsLRR-RLK65	-	1	553:570	1:552	571:924
	CsLRR-RLK70	-	1	648:668	1:647	669:1032
	CsLRR-RLK77	1:23	1	703:712	24:702	713:1087
	CsLRR-RLK80	1:28	1	617:637	29:616	638:977
	CsLRR-RLK97	1:33	1	750:770	34:749	771:1118
	CsLRR-RLK99	-	1	705:726	1:704	727:991
	CsLRR-RLK106	1:17	1	621:641	18:620	642:1106
	CsLRR-RLK111	1:24	1	695:704	25:694	705:1006
	CsLRR-RLK118	1:18	1	640:659	19:639	660:1134
	CsLRR-RLK124	-	2	200:209,728:745	210:727	1:199,746:921
	CsLRR-RLK125	1:22	1	629:649	23:628	650:1010
	CsLRR-RLK131	1:24	1	886:906	25:885	907:1263
	CsLRR-RLK132	1:26	1	655:673	27:654	674:990
	CsLRR-RLK133	1:26	1	657:677	27:656	678:992
	CsLRR-RLK144	-	2	135:144,758:778	145:757	1:134,779:1127
	CsLRR-RLK152	-	1	689:710	82:688	711:1060
	CsLRR-RLK158	1:10	1	643:663	11:642	664:973
	CsLRR-RLK166	1:29	1	634:654	30:633	655:1001
	CsLRR-RLK167	1:28	1	739:759	29:738	760:1111
	CsLRR-RLK173	1:31	1	724:735	32:723	736:1038
	CsLRR-RLK177	-	2	79:88,661:679	89:660	1:78,680:1031
	CsLRR-RLK178	1:25	1	606:626	26:605	627:972
	CsLRR-RLK189	1:13	1	659:679	14:658	680:1031
	CsLRR-RLK192	1:28	1	742:762	29:741	763:1101
	CsLRR-RLK194	1:23	1	541:561	24:540	562:885
	CsLRR-RLK211	-	1	638:658	1:637	659:1103
	CsLRR-RLK232	1:23	1	540:560	24:539	561:885
	CsLRR-RLK238	1:29	3	614:634,997:1006,1369:1390	30:613,1007:1368	635:996,1391:1748
	CsLRR-RLK239	1:10	1	614:635	11:613	636:1003
	CsLRR-RLK249	1:30	1	642:662	31:641	663:970
	CsLRR-RLK254	1:24	1	669:690	25:668	691:1080
	CsLRR-RLK255	1:24	1	703:712	25:702	713:1115
	CsLRR-RLK261	-	1	725:745	1:724	746:1063
	CsLRR-RLK262	-	1	301:322	1:300	323:654
	CsLRR-RLK273	-	1	327:347	1:326	348:709
	CsLRR-RLK280	1:28	1	643:665	29:642	666:1027
	CsLRR-RLK298	1:30	1	645:665	31:644	666:1033
XII	CsLRR-RLK2	-	3	325:334,587:596,1146:1166	1:324,597:1145	335:586,1167:1313
	CsLRR-RLK3	-	1	439:459	1:438	460:678
	CsLRR-RLK4	-	1	252:274	1:251	275:559
	CsLRR-RLK5	-	1	425:445	1:424	446:804
	CsLRR-RLK7	-	1	338:358	1:337	359:691
	CsLRR-RLK12	-	1	506:526	1:505	527:886
	CsLRR-RLK30	1:21	1	503:524	22:502	525:856
	CsLRR-RLK31	-	1	273:295	1:272	296:636
	CsLRR-RLK37	-	1	474:494	1:473	495:844
	CsLRR-RLK46	-	1	518:535	1:517	536:822
	CsLRR-RLK47	-	1	262:282	1:261	283:607
	CsLRR-RLK48	1:37	1	703:720	38:702	721:1067
	CsLRR-RLK50	1:19	1	599:621	20:598	622:989
	CsLRR-RLK66	1:29	1	695:718	30:694	719:1031
	CsLRR-RLK67	-	1	310:332	1:309	333:556
	CsLRR-RLK68	1:28	1	592:616	29:591	617:904
	CsLRR-RLK71	1:29	1	695:718	30:694	719:1033
	CsLRR-RLK72	1:10	1	787:807	11:786	808:1145
	CsLRR-RLK73	-	1	587:607	1:586	608:946
	CsLRR-RLK74	1:10	1	576:596	11:575	597:708
	CsLRR-RLK75	1:37	1	969:989	38:968	990:1327
	CsLRR-RLK76	1:37	1	914:934	38:913	935:1275
	CsLRR-RLK82	-	2	61:70,596:618	71:595	1:60,619:976
	CsLRR-RLK87	-	1	455:476	1:454	477:804
	CsLRR-RLK88	-	1	154:174	1:153	175:514
	CsLRR-RLK89	1:37	1	517:537	38:516	538:877
	CsLRR-RLK98	1:26	1	850:870	27:849	871:1187
	CsLRR-RLK100	1:27	1	619:639	28:618	640:960
	CsLRR-RLK101	-	1	595:617	1:594	618:938
	CsLRR-RLK102	1:37	1	620:642	38:619	643:963
	CsLRR-RLK107	-	2	210:230,1023:1032	231:1022	1:209,1033:1286
	CsLRR-RLK108	-	1	612:634	1:611	635:958
	CsLRR-RLK109	1:60	1	864:885	61:863	886:1201
	CsLRR-RLK119	-	1	606:628	1:605	629:971
	CsLRR-RLK122	1:29	1	647:671	30:646	672:958
	CsLRR-RLK137	-	1	496:518	1:495	519:723
	CsLRR-RLK138	1:28	1	826:848	29:825	849:1170
	CsLRR-RLK139	-	3	425:434,705:714,1815:1835	1:424,715:1814	435:704,1836:2002
	CsLRR-RLK154	-	1	682:704	1:681	705:988
	CsLRR-RLK164	1:29	1	651:669	30:650	670:992
	CsLRR-RLK179	1:37	1	826:835	38:825	836:1141
	CsLRR-RLK180	-	1	783:807	1:782	808:1149
	CsLRR-RLK181	-	1	382:403	1:381	404:628
	CsLRR-RLK183	1:29	1	477:486	30:476	487:852
	CsLRR-RLK184	1:37	1	780:789	38:779	790:1096
	CsLRR-RLK185	1:37	2	825:840,1244:1253	38:824,1254:1316	841:1243
	CsLRR-RLK186	-	1	641:650	1:640	651:1066
	CsLRR-RLK187	-	4	310:319,1073:1096,1425:1434,1804:1824	320:1072,1435:1803	1:309,1097:1424,1825:2126
	CsLRR-RLK188	1:37	1	603:623	38:602	624:967
	CsLRR-RLK190	-	1	436:456	1:435	457:681
	CsLRR-RLK196	-	2	87:96,638:658	97:637	1:86,659:934
	CsLRR-RLK198	-	1	824:844	1:823	845:1231
	CsLRR-RLK203	1:29	1	629:652	30:628	653:966
	CsLRR-RLK212	-	2	49:58,834:854	59:833	1:48,855:1181
	CsLRR-RLK218	1:31	1	664:684	32:663	685:905
	CsLRR-RLK243	-	1	140:162	1:139	163:385
	CsLRR-RLK264	1:37	1	896:916	38:895	917:1260
	CsLRR-RLK265	-	1	303:323	1:302	324:599
	CsLRR-RLK266	-	1	123:132	1:122	133:341
	CsLRR-RLK267	-	1	747:767	1:746	768:1084
	CsLRR-RLK274	-	1	369:389	1:368	390:615
	CsLRR-RLK275	-	1	101:123	1:100	124:399
	CsLRR-RLK276	-	1	617:637	1:616	638:987
	CsLRR-RLK279	-	1	124:146	1:123	147:341
	CsLRR-RLK282	-	1	223:243	1:222	244:565
	CsLRR-RLK287	-	1	341:363	1:340	364:706
	CsLRR-RLK292	-	1	283:292	1:282	293:430
	CsLRR-RLK296	1:27	1	791:813	28:790	814:1087
	CsLRR-RLK297	-	1	356:376	1:355	377:659
	CsLRR-RLK299	-	1	618:638	1:617	639:999
	CsLRR-RLK301	-	1	264:286	1:263	287:433
	CsLRR-RLK302	-	1	375:395	1:374	396:563
	CsLRR-RLK304	1:19	1	565:585	20:564	586:901
XIII	CsLRR-RLK13	-	1	564:582	1:563	583:956
	CsLRR-RLK54	-	1	164:185	1:163	186:524
	CsLRR-RLK241	-	1	523:543	1:522	544:950
	CsLRR-RLK285	-	1	209:229	1:208	230:556
XIV	CsLRR-RLK45	1:23	1	448:468	24:447	469:818
	CsLRR-RLK64	1:37	1	415:437	38:414	438:659
	CsLRR-RLK81	1:23	1	448:468	24:447	469:881
	CsLRR-RLK121	1:24	1	645:667	25:644	668:960

## Sheet: TableS8
Table S8. Transcriptome analysis of differental expressed CsLRR-RLKs.
Gene	C3h_1_count	C3h_2_count	C3h_3_count	C3h_4_count	C3h_5_count	C8h_1_count	C8h_2_count	C8h_3_count	C8h_4_count	C8h_5_count	C24h_1_count	C24h_2_count	C24h_3_count	C24h_4_count	C24h_5_count	C48h_1_count	C48h_2_count	C48h_3_count	C48h_4_count	C48h_5_count	E3h_1_count	E3h_2_count	E3h_3_count	E3h_4_count	E3h_5_count	E8h_1_count	E8h_2_count	E8h_3_count	E8h_4_count	E8h_5_count	E24h_1_count	E24h_2_count	E24h_3_count	E24h_4_count	E24h_5_count	E48h_1_count	E48h_2_count	E48h_3_count	E48h_4_count	E48h_5_count	C3h_1_fpkm	C3h_2_fpkm	C3h_3_fpkm	C3h_4_fpkm	C3h_5_fpkm	C8h_1_fpkm	C8h_2_fpkm	C8h_3_fpkm	C8h_4_fpkm
CsLRR-RLK44	6	18	4	15	13	13	9	4	8	16	5	7	7	7	9	10	8	9	44	12	143	146	175	113	142	170	167	130	296	132	269	306	179	274	253	321	368	230	367	193	0.116738	0.308402	0.0723288	0.272166	0.216823	0.19958	0.13153	0.0591207	0.140285
CsLRR-RLK239	30	20	18	11	17	29	28	44	29	43	9	26	11	18	20	20	51	29	83	33	104	96	76	75	75	185	151	170	359	98	351	210	169	279	244	317	321	300	272	185	0.614402	0.360698	0.342605	0.21009	0.298456	0.468643	0.430735	0.684545	0.535292
CsLRR-RLK55	6	3	1	4	4	7	5	6	2	2	1	0	1	5	8	4	0	2	8	2	7	9	13	4	14	6	29	11	53	16	25	19	19	29	15	19	21	17	17	10	0.123331	0.054303	0.0191033	0.0766761	0.0704822	0.113535	0.0771987	0.093689	0.0370519
CsLRR-RLK35	21	27	18	26	52	59	56	26	36	29	25	10	21	31	18	25	7	32	51	18	120	179	114	105	158	130	133	123	207	64	146	192	108	116	110	277	178	164	197	127	0.580028	0.656714	0.462053	0.669705	1.23121	1.28586	1.16182	0.545533	0.896176
CsLRR-RLK302	14	11	8	13	27	8	7	15	1	7	15	2	1	7	8	12	8	6	29	10	17	15	46	16	25	24	9	13	39	12	31	32	23	41	15	18	13	21	30	30	0.248416	0.171881	0.131926	0.215117	0.410691	0.112009	0.0932976	0.202191	0.0159924
CsLRR-RLK299	10	15	13	10	23	5	15	13	4	3	6	6	11	12	7	5	2	5	17	7	33	15	26	17	23	13	34	16	29	19	32	46	21	15	27	29	32	18	30	15	0.395179	0.521997	0.477449	0.368531	0.779151	0.155911	0.445252	0.390261	0.142467
CsLRR-RLK295	6	6	10	2	8	6	4	11	8	1	4	13	10	13	7	10	11	12	15	3	8	5	18	8	13	17	11	17	31	6	36	25	11	50	31	46	29	36	22	9	0.113651	0.100082	0.176041	0.0353292	0.129901	0.0896783	0.0569121	0.158283	0.136576
CsLRR-RLK52	288	352	466	202	232	219	186	294	257	297	321	223	181	253	216	197	298	561	528	361	369	286	362	216	277	238	273	265	217	183	809	649	749	555	599	842	814	807	657	567	5.16333	5.55729	7.7645	3.3773	3.56554	3.09809	2.50479	4.00408	4.15271
CsLRR-RLK125	113	75	75	67	87	99	106	139	87	126	49	95	50	56	68	70	81	68	134	55	151	83	140	75	63	163	162	188	374	143	162	140	110	213	165	126	153	142	211	133	2.24793	1.31386	1.38661	1.24297	1.48362	1.554	1.58391	2.10057	1.55986
CsLRR-RLK95	32	43	19	41	35	30	51	60	34	27	30	47	30	41	22	37	40	31	78	46	38	35	64	30	35	62	84	56	92	49	90	110	48	52	103	69	60	83	80	51	0.616723	0.72978	0.340317	0.736893	0.57824	0.45622	0.738297	0.878435	0.590582
CsLRR-RLK78	80	56	45	36	69	65	64	140	79	79	60	68	86	74	99	71	94	110	144	62	171	178	121	144	135	121	141	170	418	114	196	178	172	205	140	310	241	235	232	129	1.64541	1.01427	0.860175	0.690506	1.21656	1.0549	0.988748	2.18741	1.46444
CsLRR-RLK15	27	26	18	30	29	22	51	16	20	20	30	46	30	22	27	15	11	42	32	28	35	36	67	38	40	60	37	35	38	18	65	55	46	66	54	54	66	54	34	26	0.51637	0.437878	0.319933	0.535056	0.475439	0.331996	0.732636	0.232453	0.344737
CsLRR-RLK238	119	32	44	47	75	51	58	64	52	78	56	72	47	68	91	52	114	51	78	58	130	66	78	30	56	82	106	120	300	59	125	112	86	139	118	128	108	162	135	127	2.27585	0.538927	0.782059	0.838254	1.22958	0.769626	0.833194	0.929812	0.896317
CsLRR-RLK38	107	162	220	89	97	61	83	271	227	115	143	160	117	173	145	190	494	429	350	200	115	113	102	67	103	75	168	116	151	55	312	335	261	142	203	305	303	446	205	155	2.44576	3.26083	4.67351	1.89715	1.90065	1.1002	1.42505	4.70563	4.67646
CsLRR-RLK79	8	16	1	28	6	4	6	24	8	3	1	15	21	7	12	9	13	16	17	2	14	14	23	16	26	11	25	15	60	7	21	13	14	16	11	21	19	18	25	12	0.189619	0.33396	0.0220283	0.618914	0.121911	0.0748108	0.106823	0.432137	0.1709
CsLRR-RLK262	264	198	127	188	261	259	290	248	165	262	195	235	436	307	167	183	220	195	175	186	400	426	350	425	445	493	335	413	767	370	396	297	253	324	320	481	365	397	386	307	7.83489	5.1746	3.50286	5.20316	6.64002	6.06514	6.46469	5.59112	4.41341
CsLRR-RLK64	88	107	75	75	120	194	274	237	171	209	84	70	84	75	55	76	45	55	52	64	137	131	137	142	144	293	196	220	192	212	108	84	61	108	59	91	89	97	80	88	3.04198	3.25717	2.40949	2.41778	3.55595	5.29162	7.11452	6.22359	5.3276
CsLRR-RLK284	193	347	356	168	178	95	144	375	325	173	221	180	136	250	246	223	501	500	469	309	175	130	212	89	137	134	273	243	169	112	392	436	445	177	235	342	452	433	314	194	3.81236	6.03599	6.53546	3.09475	3.01409	1.48072	2.13658	5.62711	5.78603
CsLRR-RLK116	149	303	383	156	207	172	177	296	278	140	338	186	141	282	219	289	495	396	360	269	128	147	210	92	187	146	176	256	203	119	363	358	405	146	174	255	349	391	208	150	4.71053	8.43547	11.2531	4.59927	5.60988	4.29066	4.20318	7.10875	7.92117
CsLRR-RLK16	670	1053	1138	1066	1272	1726	1773	1536	1049	1514	1379	1365	1291	1353	1398	1524	867	1066	957	1262	954	1053	1127	993	1169	1633	1199	1626	1312	954	1561	1198	996	1012	883	1031	1074	1005	1368	1021	10.8925	15.0752	17.1943	16.1618	17.7272	22.1415	21.6512	18.9698	15.3706
CsLRR-RLK34	222	279	205	209	293	372	316	302	299	377	199	213	239	236	310	205	250	183	220	268	212	239	210	157	278	419	277	328	282	238	243	203	169	167	172	143	157	124	191	186	5.41047	5.98783	4.64329	4.75017	6.12139	7.15381	5.78483	5.59123	6.56772
CsLRR-RLK91	400	347	341	363	401	516	575	447	253	560	354	352	382	400	310	401	376	311	359	361	250	340	290	310	351	430	288	380	428	379	290	321	239	246	324	216	252	200	205	187	8.06207	6.15884	6.3875	6.82298	6.92837	8.20633	8.70513	6.84404	4.59588
CsLRR-RLK57	493	770	560	760	861	733	764	491	420	714	557	602	718	620	503	711	294	468	359	475	680	794	843	807	871	760	494	837	680	456	705	467	347	380	485	374	364	343	416	359	13.9839	19.2334	14.7625	20.1037	20.9356	16.4059	16.2778	10.5799	10.7372
CsLRR-RLK209	1699	2134	1856	2548	2566	2525	3234	2707	1720	2581	2116	2372	2521	2268	1859	2600	1418	2091	1579	1935	1955	2395	2544	2634	3043	3207	2155	3052	2665	2347	2224	1877	1298	1549	1747	1423	1417	1318	1745	1562	34.1823	37.8081	34.7037	47.8065	44.2552	40.0849	48.8729	41.3727	31.1887
CsLRR-RLK114	48	53	63	46	60	60	77	50	54	33	44	43	73	59	44	49	32	37	61	21	67	41	64	56	32	47	28	52	39	57	43	26	50	36	47	60	31	30	30	28	1.00412	0.97634	1.22482	0.897389	1.07595	0.990389	1.20991	0.794567	1.01812
CsLRR-RLK255	59	72	120	78	170	154	207	170	98	177	87	82	154	100	66	110	35	56	70	53	82	172	118	108	120	214	173	203	153	141	99	72	44	90	71	78	71	49	82	71	1.03007	1.10695	1.94708	1.26996	2.54427	2.12152	2.71459	2.25466	1.54206
CsLRR-RLK131	37	60	55	39	39	91	89	125	107	76	59	44	40	80	65	39	51	45	84	48	34	42	47	31	50	83	79	96	48	62	74	36	51	25	34	50	21	29	31	30	0.656009	0.93679	0.906277	0.644842	0.592752	1.2731	1.18528	1.68359	1.70983
CsLRR-RLK26	71	95	61	119	144	117	111	57	63	107	83	63	113	128	42	63	47	98	51	59	72	90	75	114	96	102	69	115	91	93	92	54	39	67	76	48	52	32	80	54	1.78998	2.10909	1.42925	2.7978	3.11209	2.32749	2.102	1.09165	1.4315
CsLRR-RLK90	61	56	61	34	82	87	97	72	74	90	63	53	60	74	41	55	52	66	55	45	52	54	51	69	55	88	71	115	46	51	56	34	41	57	30	32	50	29	51	42	1.81996	1.4713	1.69142	0.946	2.09723	2.04816	2.17382	1.63186	1.98987
CsLRR-RLK105	581	483	618	532	926	719	613	540	253	637	628	651	1034	763	631	571	323	579	418	496	633	784	655	737	881	814	497	614	444	400	670	586	365	495	599	488	469	402	565	585	11.2457	8.23263	11.117	9.60287	15.3645	10.9812	8.91231	7.94	4.41357
CsLRR-RLK263	139	205	190	210	265	284	306	220	234	260	201	224	205	239	196	238	175	170	115	175	200	203	223	178	225	268	122	236	204	170	194	116	147	132	183	113	114	114	169	112	4.3114	5.59938	5.47705	6.0744	7.04611	6.95079	7.12928	5.18375	6.54155
CsLRR-RLK221	182	153	123	139	316	222	205	127	96	131	138	96	218	170	96	91	116	92	113	95	178	198	121	152	175	183	105	123	138	136	115	94	76	85	131	75	70	57	63	84	4.65461	3.44577	2.92353	3.31518	6.92786	4.48	3.9381	2.46737	2.21281
CsLRR-RLK202	24	43	21	26	63	70	52	25	40	49	46	28	48	43	30	31	24	20	26	23	35	31	52	32	52	52	30	49	26	27	32	26	21	26	26	26	25	20	19	26	0.793774	1.25238	0.645498	0.801935	1.78618	1.82682	1.29184	0.628121	1.19236
CsLRR-RLK8	289	391	324	351	517	618	644	481	304	658	324	309	468	381	309	367	201	353	260	291	317	327	308	290	359	541	319	551	467	411	302	247	223	204	226	161	203	180	260	191	4.86399	5.79501	5.06792	5.50912	7.45908	8.20721	8.14144	6.14976	4.61136
CsLRR-RLK158	124	143	156	153	211	177	157	134	115	161	144	204	158	199	135	125	112	119	125	131	145	137	146	126	196	191	122	166	125	76	147	103	96	83	128	72	109	85	103	60	2.44366	2.48163	2.85715	2.81184	3.56452	2.75235	2.32401	2.00605	2.04257
CsLRR-RLK54	31	24	32	47	70	70	87	52	33	69	45	50	78	62	42	46	30	34	32	33	34	44	33	54	48	40	43	63	43	52	55	24	37	31	36	14	26	13	23	32	0.932332	0.635628	0.894435	1.31822	1.80471	1.66119	1.96539	1.18804	0.894508
CsLRR-RLK134	138	104	80	134	204	161	150	64	58	132	126	83	172	175	75	100	49	60	79	81	102	173	107	177	198	151	92	102	116	78	93	67	62	70	122	48	57	33	70	106	2.15358	1.42922	1.16028	1.95015	2.72906	1.98253	1.75831	0.758718	0.815777
CsLRR-RLK93	67	98	94	66	118	111	112	85	51	99	66	66	108	86	73	92	39	58	46	71	70	94	66	64	86	102	62	87	65	65	74	51	49	49	33	42	57	61	44	38	1.3223	1.70319	1.72414	1.21473	1.99635	1.72858	1.66032	1.27436	0.907163
CsLRR-RLK85	19	19	16	26	34	37	42	30	19	19	17	32	30	30	18	40	17	19	34	18	22	22	22	21	28	30	17	20	18	29	18	20	12	12	17	20	14	11	18	14	0.400072	0.352307	0.313108	0.51055	0.613711	0.61475	0.664286	0.479871	0.360578
CsLRR-RLK280	38	29	28	58	42	28	39	46	30	33	85	57	85	60	58	38	56	34	23	61	36	56	44	34	37	27	22	29	32	19	62	41	30	46	34	31	32	8	44	56	0.829722	0.557609	0.568194	1.18102	0.786137	0.482413	0.639638	0.763001	0.59038
CsLRR-RLK216	83	77	63	115	142	164	181	119	39	147	75	64	122	117	71	82	8	47	33	79	83	104	55	115	123	205	79	114	115	57	95	45	31	50	58	38	20	29	40	74	2.11468	1.72759	1.49175	2.7324	3.10138	3.29703	3.4639	2.3032	0.895554
CsLRR-RLK121	161	175	161	158	231	268	256	210	197	202	176	166	223	208	223	153	107	174	136	187	109	144	138	138	181	234	157	210	153	102	133	129	117	105	98	103	114	102	113	89	3.28729	3.14654	3.05512	3.0085	4.04319	4.31777	3.92621	3.25724	3.62527
CsLRR-RLK173	112	166	91	124	172	575	467	467	191	501	140	146	200	138	103	151	48	58	41	68	134	187	153	201	170	544	253	303	292	228	89	69	45	97	117	59	69	25	80	86	2.01655	2.63198	1.52273	2.08206	2.65473	8.16905	6.31581	6.38744	3.09946
CsLRR-RLK195	152	103	128	194	268	251	275	120	60	201	114	98	242	143	85	152	16	65	37	91	131	216	186	231	241	269	113	163	149	136	84	86	32	84	96	53	37	23	74	85	3.16985	1.89154	2.48082	3.77292	4.79104	4.1303	4.30773	1.90105	1.12774
CsLRR-RLK157	51	76	64	57	132	143	111	79	58	135	67	66	155	85	78	74	50	36	58	64	59	69	62	78	56	137	52	103	58	78	45	50	30	46	78	29	53	56	51	60	1.4256	1.87078	1.66263	1.48587	3.16301	3.1541	2.33061	1.67754	1.46122
CsLRR-RLK220	8	11	8	8	20	16	12	8	19	19	11	27	24	22	20	11	5	10	10	9	19	20	12	16	21	20	15	14	25	19	3	8	7	22	15	11	8	12	35	15	0.60461	0.732084	0.561908	0.56384	1.29573	0.954153	0.68122	0.459297	1.2942
CsLRR-RLK70	23	24	18	60	34	66	100	29	34	56	65	89	118	75	82	27	18	21	30	54	14	54	24	37	46	80	21	47	48	42	62	30	23	55	59	27	29	14	38	83	0.474069	0.43562	0.344807	1.15331	0.600749	1.07342	1.54823	0.454078	0.631618
CsLRR-RLK278	44	21	30	10	36	40	32	19	18	46	23	19	82	55	31	37	27	27	37	32	36	40	25	13	19	45	26	19	31	23	27	29	19	17	14	16	19	11	5	20	1.0877	0.45715	0.689235	0.230535	0.762884	0.78024	0.594192	0.356803	0.401042
CsLRR-RLK241	636	521	425	894	913	1938	1749	1323	686	1771	485	545	1024	722	440	468	185	280	204	403	562	821	612	884	1010	1655	705	1192	1180	1106	438	271	149	309	387	183	179	135	236	282	11.185	8.06861	6.94635	14.6621	13.7641	26.8933	23.1041	17.6749	10.8733
[truncated: 48 more columns]

## Sheet: TableS9
Table S9. Primers used in this study.
Gene name	Sequence (5'–3')	Primer descriptions
CsLRR-RLK35-qF	CATTGCCTGCGACGAGAAAT	Primers for QRT-PCR analysis
CsLRR-RLK35-qR	GTACACCACCAGAGAGCTGA
CsLRR-RLK44-qF	CAAGTTCACCGGTGGGTTAC
CsLRR-RLK44-qR	AGCTGTGCTAAAGACTTGGC
CsLRR-RLK55-qF	CATGCTTCGGAGATCGTGTC
CsLRR-RLK55-qR	ACACGTCGAGAACCTCCAAT
CsLRR-RLK78-qF	ACTGGGAAACCTGCAGTGAG
CsLRR-RLK78-qR	AAGCTATCGCCACCTTCAGA
CsLRR-RLK239-qF	TCGCTGCCTGACCTTCTAAA
CsLRR-RLK239-qR	TAAGCCGTTGGATTCGCTGT
CsLRR-RLK295-qF	GACTGGACAATTGGCGACAT
CsLRR-RLK295-qR	GTGTCATGATTCCACACGCT
CsLRR-RLK299-qF	AGTACGTCTGTTGGGCTGAA
CsLRR-RLK299-qR	ACTTGTGAAGGCTGAGACCA
CsLRR-RLK302-qF	TCCCACCACAAATTGGCAAG
CsLRR-RLK302-qR	GACTCCAAGATTCAAGTGCCA
CsLRR-RLK178-qF	TTCCGGCGAATATCGGATCA
CsLRR-RLK178-qR	GGCTTAGCCTCAGAAATGCC
CsLRR-RLK238-qF	CGAAACAGTTTGTCCGGTGA
CsLRR-RLK238-qR	ATTCGGGCGGAATTTGACTG
CsMEKK20-qF	GAGACATGCGACGCTACTTC
CsMEKK20-qR	TGACCCAACTGTCCGTAACA
CsMPK2-qF	TCCTTTGGCAATTGATCTCCT
CsMPK2-qR	CTCCCTTATCATTTCTTCCCC
CsMPK3-qF	GGGTTCATTCGGAGCAAAGATG
CsMPK3-qR	CAACAAGATCAACAGCTAATGG
CsWRKY3-qF	AACCTACGAGGGCAAGCACA
CsWRKY3-qR	TGCCATGGCTGCATTGTTGT
WRKY7-qF	GTGAGAGTTCCGGCGATAAG
WRKY7-qR	TGGATGCGGAGAACCTTTAAT
CsWRKY11-qF	GCCTTGTCCTCCGTCGTCTT
CsWRKY11-qR	CTCGCTGCTCTTAGGGTTCG
CsWRKY24-qF	ATAACCATCCAAAGCCTCAG
CsWRKY24-qR	TGTTCAAAATCATCATCCCC
CsWRKY40-qF	TGATGGAGGTTCATGTAAG
CsWRKY40-qR	AGCTCTAGGAGATGGGTTA
CsWRKY70-qF	AAAGAATCCAAGAGGACCCA
CsWRKY70-qR	CGAAGCGAATTGTGAACG
WRKY75-qF	CCCTAATGCCGCTACTGAG
WRKY75-qR	CACGACTAATCGCTTTCC
CsWRKY75-2-qF	CAGCTTCTCACTTGTCATTG
CsWRKY75-2-qR	CTTCTCTCCCTTTTTCTTCT
CsLOX7-qF	AAGCAAGACTCAATCACACCAT
CsLOX7-qR	GGCGTTCACCAACTCGTTA
CsAOS-qF	ACAGAGTCATACCAGAGTTCCA
CsAOS-qR	GCTTTCCCTTCACTACCCAAT
CsGAPDH-qF	ATACCACGTCATCCTCGGT
CsGAPDH-qR	ACTTATGATGAAATCAAAGCTGC
CsLRR-RLK44-Full length-F	ATGTCAGCCGAACCCATTTTCCG	Primers for gene cloning
CsLRR-RLK44-Full length-R	TCAGCTCTTACTGTTTTCACCG
CsLRR-RLK239-Full length-F	ATGTCCAAAATGACCTCACC
CsLRR-RLK239-Full length-R	TCACACAATGCATGCTACAC
As-CsLRR-RLK44-1	CCTGAAAGTTGGTTATAGGA	AsODNs for silencing target genes
As-CsLRR-RLK44-2	TGTTAGGCGGTATAGAACCC
As-CsLRR-RLK44-3	TATCGTTTGATCGGAAGGTC
As-CsLRR-RLK239-1	TCCTTGAGGAAGTGGACCAT
As-CsLRR-RLK239-2	CCACTTCCGATCAAATTGTT
As-CsLRR-RLK239-3	GTGTAGGCGTATTCTGGAGC
